# Supplementary material for: catena-Poly[[[aqua­copper(II)]-bis­[μ-bis­(3,5-dimethyl-1H-pyrazol-4-yl) selenide-κ2 N 2:N 2′]] dichloride monohydrate]
Source: Acta Crystallogr Sect E Struct Rep Online. 2010 Mar 3;66(Pt 4):m363. doi: 10.1107/S1600536810007403 (PMC2983851; doi:10.1107/S1600536810007403)
Supplement: Supplementary file 1 [file e-66-0m363-sup1.cif]

##############################################################################
###                                                                        ###
###        Electronic paper (Acta Crystallographica Section E)             ###
###                                                                        ###
##############################################################################
#                                                                            #
# This CIF contains the data in a paper accepted for publication in Acta     #
# Crystallographica Section E. It conforms to the requirements of Notes      #
# for Authors for Section E, and has been peer reviewed under the auspices   #
# of the IUCr Commission on Journals.                                        #
#                                                                            #
# Full details of the Crystallographic Information File format               #
# are given in the paper "The Crystallographic Information File (CIF):       #
# a New Standard Archive File for Crystallography" by S. R. Hall, F. H.      #
# Allen and I. D. Brown [Acta Cryst. (1991), A47, 655-685].                  #
#                                                                            #
# The current version of the core CIF dictionary is obtainable from          #
# ftp://ftp.iucr.org/pub/cif_core.dic. The current version number is 2.4.    #
#                                                                            #
# Software is freely available for graphical display of the structure(s) in  #
# this CIF.  For information consult the CIF home page http://www.iucr.org/  #
# cif/home.html                                                              #
#                                                                            #
# This file may be used for bona fide research purposes within the           #
# scientific community so long as proper attribution is given to the journal # 
# article from which it was obtained.                                        #
#                                                                            #
##############################################################################
                                             
data_I
_audit_creation_method     SHELXL-97
_chemical_name_systematic
;
<i>catena</i>-Poly[[[aquacopper(II)]-bis[\m-bis(3,5-dimethyl-1<i>H</i>-
pyrazol-4-yl) selenide-\k^2^<i>N</i>^2^:<i>N</i>^2'^]] dichloride monohydrate]
;
_chemical_name_common     ?
_chemical_formula_moiety     'C20 H30 Cu N8 O Se2 2+, 2(Cl -), H2 O'
_chemical_formula_sum     'C20 H32 Cl2 Cu N8 O2 Se2'
_chemical_formula_iupac     '[Cu (C10 H14 N4 Se)2 (H2 O)] Cl2, H2 O'
_chemical_formula_weight     708.90
_chemical_melting_point     ?
_symmetry_cell_setting     'Monoclinic'
_symmetry_space_group_name_H-M     'C 2/c'
_symmetry_space_group_name_Hall     '-C 2yc'
loop_
    _symmetry_equiv_pos_as_xyz
    'x, y, z'
    '-x, y, -z+1/2'
    'x+1/2, y+1/2, z'
    '-x+1/2, y+1/2, -z+1/2'
    '-x, -y, -z'
    'x, -y, z-1/2'
    '-x+1/2, -y+1/2, -z'
    'x+1/2, -y+1/2, z-1/2'
_cell_length_a     11.3320(10)
_cell_length_b     13.229(2)
_cell_length_c     18.7860(10)
_cell_angle_alpha     90.00
_cell_angle_beta     92.45(3)
_cell_angle_gamma     90.00
_cell_volume     2813.7(5)
_cell_formula_units_Z     4
_cell_measurement_reflns_used     6625
_cell_measurement_theta_min     3.16
_cell_measurement_theta_max     28.37
_cell_measurement_temperature     100(2)
_exptl_crystal_description     'plates'
_exptl_crystal_colour     'blue'
_exptl_crystal_size_max     0.10
_exptl_crystal_size_mid     0.05
_exptl_crystal_size_min     0.01
_exptl_crystal_density_diffrn     1.673
_exptl_crystal_density_meas     ?
_exptl_crystal_density_method     'not measured'
_exptl_crystal_F_000     1420
_exptl_absorpt_coefficient_mu     3.586
_exptl_absorpt_correction_type     'none'
_exptl_absorpt_process_details     ?
_exptl_absorpt_correction_T_min     ?
_exptl_absorpt_correction_T_max     ?
_diffrn_ambient_temperature     100(2)
_diffrn_radiation_type     MoK\a
_diffrn_radiation_wavelength     0.71073
_diffrn_radiation_source     'fine-focus sealed tube'
_diffrn_radiation_monochromator     graphite
_diffrn_measurement_device_type     'Kuma KM-4 CCD'
_diffrn_measurement_method     '\w scans'
_diffrn_detector_area_resol_mean     ?
_diffrn_reflns_number     6625
_diffrn_reflns_av_R_equivalents     0.0612
_diffrn_reflns_av_sigmaI/netI     0.0393
_diffrn_reflns_theta_min     3.16
_diffrn_reflns_theta_max     25.00
_diffrn_reflns_theta_full     25.00
_diffrn_measured_fraction_theta_max     0.954
_diffrn_measured_fraction_theta_full     0.954
_diffrn_reflns_limit_h_min     -13
_diffrn_reflns_limit_h_max     7
_diffrn_reflns_limit_k_min     -15
_diffrn_reflns_limit_k_max     15
_diffrn_reflns_limit_l_min     -22
_diffrn_reflns_limit_l_max     22
_diffrn_standards_number     ?
_diffrn_standards_interval_count     ?
_diffrn_standards_interval_time     ?
_diffrn_standards_decay_%     ?
_reflns_number_total     2377
_reflns_number_gt     2217
_reflns_threshold_expression     I>2\s(I)
_refine_ls_structure_factor_coef     Fsqd
_refine_ls_matrix_type     full
_refine_ls_R_factor_all     0.0285
_refine_ls_R_factor_gt     0.0259
_refine_ls_wR_factor_gt     0.0707
_refine_ls_wR_factor_ref     0.0720
_refine_ls_goodness_of_fit_ref     1.097
_refine_ls_restrained_S_all     1.097
_refine_ls_number_reflns     2377
_refine_ls_number_parameters     164
_refine_ls_number_restraints     0
_refine_ls_hydrogen_treatment     constr
_refine_ls_weighting_scheme     calc
_refine_ls_weighting_details
         'calc w=1/[\s^2^(Fo^2^)+(0.0419P)^2^+1.7165P] where P=(Fo^2^+2Fc^2^)/3'
_atom_sites_solution_hydrogens     geom
_atom_sites_solution_primary     direct
_atom_sites_solution_secondary     difmap
_refine_ls_shift/su_max     0.000
_refine_ls_shift/su_mean     0.000
_refine_diff_density_max     0.570
_refine_diff_density_min     -0.437
_refine_ls_extinction_method     none
_refine_ls_extinction_coef     ?
loop_
    _atom_type_symbol
    _atom_type_description
    _atom_type_scat_dispersion_real
    _atom_type_scat_dispersion_imag
    _atom_type_scat_source
    'C' 'C' 0.0033 0.0016
                         'International Tables Vol C Tables 4.2.6.8 and 6.1.1.4'
    'H' 'H' 0.0000 0.0000
                         'International Tables Vol C Tables 4.2.6.8 and 6.1.1.4'
    'N' 'N' 0.0061 0.0033
                         'International Tables Vol C Tables 4.2.6.8 and 6.1.1.4'
    'O' 'O' 0.0106 0.0060
                         'International Tables Vol C Tables 4.2.6.8 and 6.1.1.4'
    'Cl' 'Cl' 0.1484 0.1585
                         'International Tables Vol C Tables 4.2.6.8 and 6.1.1.4'
    'Cu' 'Cu' 0.3201 1.2651
                         'International Tables Vol C Tables 4.2.6.8 and 6.1.1.4'
    'Se' 'Se' -0.0929 2.2259
                         'International Tables Vol C Tables 4.2.6.8 and 6.1.1.4'
_computing_data_collection     'KM-4 CCD Software (Kuma Diffraction, 1998)'
_computing_cell_refinement     'KM-4 CCD Software (Kuma Diffraction, 1998)'
_computing_data_reduction     'KM-4 CCD Software'
_computing_structure_solution     'SHELXS97 (Sheldrick, 2008)'
_computing_structure_refinement     'SHELXL97 (Sheldrick, 2008)'
_computing_molecular_graphics     'ORTEP-3 (Farrugia, 1997)'
_computing_publication_material     'WinGX (Farrugia, 1999)'
loop_
    _atom_site_type_symbol
    _atom_site_label
    _atom_site_fract_x
    _atom_site_fract_y
    _atom_site_fract_z
    _atom_site_U_iso_or_equiv
    _atom_site_adp_type
    _atom_site_calc_flag
    _atom_site_refinement_flags
    _atom_site_occupancy
    _atom_site_disorder_assembly
    _atom_site_disorder_group
    C C1 -0.0470(2) -0.1461(2) 0.41623(14) 0.0171(6) Uani d . 1 . .
    H H22A 0.0111 -0.1105 0.4471 0.026 Uiso calc R 1 . .
    H H22B -0.0068 -0.1790 0.3773 0.026 Uiso calc R 1 . .
    H H22C -0.0873 -0.1974 0.4440 0.026 Uiso calc R 1 . .
    C C2 -0.1350(2) -0.07273(19) 0.38631(13) 0.0112(5) Uani d . 1 . .
    C C3 0.2414(2) 0.04235(18) 0.58358(13) 0.0106(5) Uani d . 1 . .
    C C4 -0.2939(2) 0.02624(19) 0.36872(14) 0.0137(5) Uani d . 1 . .
    C C5 -0.4086(2) 0.0822(2) 0.36926(16) 0.0232(7) Uani d . 1 . .
    H H9A -0.4637 0.0538 0.3330 0.035 Uiso calc R 1 . .
    H H9B -0.3950 0.1538 0.3589 0.035 Uiso calc R 1 . .
    H H9C -0.4421 0.0758 0.4163 0.035 Uiso calc R 1 . .
    C C6 0.0587(2) 0.14112(19) 0.38756(14) 0.0124(5) Uani d . 1 . .
    H H5A 0.0236 0.1593 0.3407 0.019 Uiso calc R 1 . .
    H H5B 0.1033 0.1988 0.4074 0.019 Uiso calc R 1 . .
    H H5C -0.0040 0.1230 0.4196 0.019 Uiso calc R 1 . .
    C C7 0.1401(2) 0.05297(19) 0.37995(13) 0.0106(5) Uani d . 1 . .
    C C8 0.2365(2) 0.02232(19) 0.42508(13) 0.0115(5) Uani d . 1 . .
    C C9 0.2796(2) -0.0650(2) 0.39493(13) 0.0129(5) Uani d . 1 . .
    C C10 0.3787(2) -0.1344(2) 0.41780(15) 0.0205(6) Uani d . 1 . .
    H H14A 0.3463 -0.1955 0.4392 0.031 Uiso calc R 1 . .
    H H14B 0.4311 -0.1001 0.4529 0.031 Uiso calc R 1 . .
    H H14C 0.4234 -0.1532 0.3763 0.031 Uiso calc R 1 . .
    N N1 -0.12324(17) -0.02426(15) 0.32427(11) 0.0112(4) Uani d . 1 . .
    N N2 -0.22165(18) 0.03492(15) 0.31502(11) 0.0128(4) Uani d . 1 . .
    H H2N -0.2356 0.0742 0.2778 0.015 Uiso calc R 1 . .
    N N3 0.12555(17) -0.01244(16) 0.32624(11) 0.0113(4) Uani d . 1 . .
    N N4 0.21226(19) -0.08360(16) 0.33652(12) 0.0123(5) Uani d . 1 . .
    H H4N 0.2223 -0.1354 0.3080 0.015 Uiso calc R 1 . .
    O O1 0.0000 -0.19654(18) 0.2500 0.0154(5) Uani d S 1 . .
    H H1O1 -0.0625 -0.2317 0.2606 0.023 Uiso d R 1 . .
    O O1W -0.5000 -0.1193(3) 0.2500 0.0387(8) Uani d S 1 . .
    H H1W -0.4338 -0.1589 0.2619 0.058 Uiso d R 1 . .
    Cl Cl1 -0.25642(5) -0.26253(5) 0.26925(3) 0.01824(17) Uani d . 1 . .
    Cu Cu1 0.0000 -0.02962(3) 0.2500 0.00888(13) Uani d S 1 . .
    Se Se1 0.30884(2) 0.097275(18) 0.501388(12) 0.01122(11) Uani d . 1 . .
loop_
    _atom_site_aniso_label
    _atom_site_aniso_U_11
    _atom_site_aniso_U_22
    _atom_site_aniso_U_33
    _atom_site_aniso_U_12
    _atom_site_aniso_U_13
    _atom_site_aniso_U_23
    C1 0.0139(12) 0.0217(15) 0.0161(14) 0.0071(11) 0.0043(11) 0.0059(10)
    C2 0.0097(11) 0.0122(12) 0.0116(13) -0.0016(10) -0.0015(10) -0.0020(10)
    C3 0.0099(11) 0.0106(12) 0.0114(13) -0.0014(9) 0.0035(10) -0.0007(9)
    C4 0.0112(12) 0.0169(14) 0.0134(14) 0.0001(10) 0.0038(11) -0.0019(10)
    C5 0.0174(14) 0.0321(17) 0.0204(15) 0.0133(12) 0.0048(12) 0.0067(12)
    C6 0.0120(12) 0.0111(13) 0.0139(13) 0.0018(10) 0.0005(10) -0.0001(9)
    C7 0.0087(11) 0.0117(12) 0.0113(13) -0.0023(10) 0.0020(10) 0.0011(9)
    C8 0.0077(11) 0.0162(13) 0.0105(13) -0.0012(10) 0.0007(10) -0.0004(9)
    C9 0.0091(12) 0.0158(13) 0.0138(14) 0.0009(10) 0.0004(11) -0.0009(10)
    C10 0.0153(13) 0.0217(15) 0.0242(15) 0.0091(11) -0.0030(12) -0.0013(11)
    N1 0.0090(10) 0.0106(11) 0.0139(11) 0.0019(8) -0.0005(9) -0.0001(8)
    N2 0.0118(10) 0.0162(11) 0.0103(11) 0.0042(9) -0.0009(9) 0.0022(8)
    N3 0.0069(10) 0.0116(11) 0.0154(11) 0.0024(8) 0.0013(9) 0.0009(8)
    N4 0.0108(10) 0.0126(11) 0.0134(11) 0.0041(8) 0.0004(9) -0.0020(8)
    O1 0.0122(12) 0.0104(13) 0.0241(14) 0.000 0.0053(11) 0.000
    O1W 0.0318(17) 0.0365(19) 0.048(2) 0.000 0.0058(16) 0.000
    Cl1 0.0215(3) 0.0131(3) 0.0206(4) -0.0055(2) 0.0061(3) -0.0008(2)
    Cu1 0.0069(2) 0.0108(2) 0.0089(2) 0.000 0.00069(17) 0.000
    Se1 0.00924(16) 0.01421(17) 0.01027(17) -0.00342(9) 0.00104(11) -0.00041(8)
loop_
    _geom_bond_atom_site_label_1
    _geom_bond_atom_site_label_2
    _geom_bond_site_symmetry_2
    _geom_bond_distance
    _geom_bond_publ_flag
    C1 C2 . 1.485(3) ?
    C1 H22A . 0.9800 ?
    C1 H22B . 0.9800 ?
    C1 H22C . 0.9800 ?
    C2 N1 . 1.342(3) ?
    C2 C3 5_556 1.412(3) ?
    C3 C4 5_556 1.391(4) ?
    C3 C2 5_556 1.412(3) ?
    C3 Se1 . 1.896(2) ?
    C4 N2 . 1.331(3) ?
    C4 C3 5_556 1.391(4) ?
    C4 C5 . 1.496(4) ?
    C5 H9A . 0.9800 ?
    C5 H9B . 0.9800 ?
    C5 H9C . 0.9800 ?
    C6 C7 . 1.497(3) ?
    C6 H5A . 0.9800 ?
    C6 H5B . 0.9800 ?
    C6 H5C . 0.9800 ?
    C7 N3 . 1.334(3) ?
    C7 C8 . 1.413(4) ?
    C8 C9 . 1.385(4) ?
    C8 Se1 . 1.900(2) ?
    C9 N4 . 1.332(3) ?
    C9 C10 . 1.499(3) ?
    C10 H14A . 0.9800 ?
    C10 H14B . 0.9800 ?
    C10 H14C . 0.9800 ?
    N1 N2 . 1.368(3) ?
    N2 H2N . 0.8800 ?
    N3 N4 . 1.368(3) ?
    N4 H4N . 0.8800 ?
    O1 H1O1 . 0.8771 ?
    O1W H1W . 0.9337 ?
    Cu1 N1 2 2.017(2) ?
    Cu1 N3 2 1.988(2) ?
    Cu1 O1 . 2.208(3) ?
loop_
    _geom_angle_atom_site_label_1
    _geom_angle_atom_site_label_2
    _geom_angle_atom_site_label_3
    _geom_angle_site_symmetry_1
    _geom_angle_site_symmetry_3
    _geom_angle
    _geom_angle_publ_flag
    C2 C1 H22A . . 109.5 ?
    C2 C1 H22B . . 109.5 ?
    H22A C1 H22B . . 109.5 ?
    C2 C1 H22C . . 109.5 ?
    H22A C1 H22C . . 109.5 ?
    H22B C1 H22C . . 109.5 ?
    N1 C2 C3 . 5_556 109.3(2) ?
    N1 C2 C1 . . 123.4(2) ?
    C3 C2 C1 5_556 . 127.3(2) ?
    C4 C3 C2 5_556 5_556 106.1(2) ?
    C4 C3 Se1 5_556 . 126.76(19) ?
    C2 C3 Se1 5_556 . 126.70(19) ?
    N2 C4 C3 . 5_556 106.5(2) ?
    N2 C4 C5 . . 121.7(2) ?
    C3 C4 C5 5_556 . 131.8(2) ?
    C4 C5 H9A . . 109.5 ?
    C4 C5 H9B . . 109.5 ?
    H9A C5 H9B . . 109.5 ?
    C4 C5 H9C . . 109.5 ?
    H9A C5 H9C . . 109.5 ?
    H9B C5 H9C . . 109.5 ?
    C7 C6 H5A . . 109.5 ?
    C7 C6 H5B . . 109.5 ?
    H5A C6 H5B . . 109.5 ?
    C7 C6 H5C . . 109.5 ?
    H5A C6 H5C . . 109.5 ?
    H5B C6 H5C . . 109.5 ?
    N3 C7 C8 . . 109.6(2) ?
    N3 C7 C6 . . 121.4(2) ?
    C8 C7 C6 . . 129.0(2) ?
    C9 C8 C7 . . 105.7(2) ?
    C9 C8 Se1 . . 126.54(19) ?
    C7 C8 Se1 . . 126.90(19) ?
    N4 C9 C8 . . 106.9(2) ?
    N4 C9 C10 . . 121.2(2) ?
    C8 C9 C10 . . 131.8(2) ?
    C9 C10 H14A . . 109.5 ?
    C9 C10 H14B . . 109.5 ?
    H14A C10 H14B . . 109.5 ?
    C9 C10 H14C . . 109.5 ?
    H14A C10 H14C . . 109.5 ?
    H14B C10 H14C . . 109.5 ?
    C2 N1 N2 . . 105.85(19) ?
    C2 N1 Cu1 . . 132.97(17) ?
    N2 N1 Cu1 . . 121.14(15) ?
    C4 N2 N1 . . 112.3(2) ?
    C4 N2 H2N . . 123.9 ?
    N1 N2 H2N . . 123.9 ?
    C7 N3 N4 . . 105.95(19) ?
    C7 N3 Cu1 . . 132.87(17) ?
    N4 N3 Cu1 . . 120.69(16) ?
    C9 N4 N3 . . 111.8(2) ?
    C9 N4 H4N . . 124.1 ?
    N3 N4 H4N . . 124.1 ?
    Cu1 O1 H1O1 . . 122.0 ?
    N3 Cu1 N3 2 . 166.88(12) ?
    N3 Cu1 N1 2 2 89.60(8) ?
    N3 Cu1 N1 . 2 89.94(8) ?
    N3 Cu1 N1 2 . 89.94(8) ?
    N3 Cu1 N1 . . 89.60(8) ?
    N1 Cu1 N1 2 . 175.97(11) ?
    N3 Cu1 O1 2 . 96.56(6) ?
    N3 Cu1 O1 . . 96.56(6) ?
    N1 Cu1 O1 2 . 92.01(6) ?
    N1 Cu1 O1 . . 92.01(6) ?
    C3 Se1 C8 . . 103.80(10) ?
loop_
    _geom_torsion_atom_site_label_1
    _geom_torsion_atom_site_label_2
    _geom_torsion_atom_site_label_3
    _geom_torsion_atom_site_label_4
    _geom_torsion_site_symmetry_1
    _geom_torsion_site_symmetry_2
    _geom_torsion_site_symmetry_3
    _geom_torsion_site_symmetry_4
    _geom_torsion
    _geom_torsion_publ_flag
    N3 C7 C8 C9 . . . . 0.5(3) ?
    C6 C7 C8 C9 . . . . 178.4(2) ?
    N3 C7 C8 Se1 . . . . 170.61(17) ?
    C6 C7 C8 Se1 . . . . -11.5(4) ?
    C7 C8 C9 N4 . . . . -0.2(3) ?
    Se1 C8 C9 N4 . . . . -170.41(18) ?
    C7 C8 C9 C10 . . . . -178.7(3) ?
    Se1 C8 C9 C10 . . . . 11.1(4) ?
    C3 C2 N1 N2 5_556 . . . -0.7(3) ?
    C1 C2 N1 N2 . . . . 179.3(2) ?
    C3 C2 N1 Cu1 5_556 . . . -178.10(17) ?
    C1 C2 N1 Cu1 . . . . 2.0(4) ?
    C3 C4 N2 N1 5_556 . . . -0.1(3) ?
    C5 C4 N2 N1 . . . . -178.6(2) ?
    C2 N1 N2 C4 . . . . 0.5(3) ?
    Cu1 N1 N2 C4 . . . . 178.26(17) ?
    C8 C7 N3 N4 . . . . -0.5(3) ?
    C6 C7 N3 N4 . . . . -178.6(2) ?
    C8 C7 N3 Cu1 . . . . 171.23(17) ?
    C6 C7 N3 Cu1 . . . . -6.9(4) ?
    C8 C9 N4 N3 . . . . -0.1(3) ?
    C10 C9 N4 N3 . . . . 178.6(2) ?
    C7 N3 N4 C9 . . . . 0.4(3) ?
    Cu1 N3 N4 C9 . . . . -172.60(17) ?
    C7 N3 Cu1 N3 . . . 2 38.4(2) ?
    N4 N3 Cu1 N3 . . . 2 -150.87(17) ?
    C7 N3 Cu1 N1 . . . 2 126.3(2) ?
    N4 N3 Cu1 N1 . . . 2 -62.89(17) ?
    C7 N3 Cu1 N1 . . . . -49.7(2) ?
    N4 N3 Cu1 N1 . . . . 121.11(17) ?
    C7 N3 Cu1 O1 . . . . -141.6(2) ?
    N4 N3 Cu1 O1 . . . . 29.13(17) ?
    C2 N1 Cu1 N3 . . . 2 143.2(2) ?
    N2 N1 Cu1 N3 . . . 2 -33.83(17) ?
    C2 N1 Cu1 N3 . . . . -49.9(2) ?
    N2 N1 Cu1 N3 . . . . 133.06(17) ?
    C2 N1 Cu1 O1 . . . . 46.7(2) ?
    N2 N1 Cu1 O1 . . . . -130.39(16) ?
    C4 C3 Se1 C8 5_556 . . . 102.0(2) ?
    C2 C3 Se1 C8 5_556 . . . -87.0(2) ?
    C9 C8 Se1 C3 . . . . -92.4(2) ?
    C7 C8 Se1 C3 . . . . 99.4(2) ?
loop_
    _geom_hbond_atom_site_label_D
    _geom_hbond_atom_site_label_H
    _geom_hbond_atom_site_label_A
    _geom_hbond_site_symmetry_A
    _geom_hbond_distance_DH
    _geom_hbond_distance_HA
    _geom_hbond_distance_DA
    _geom_hbond_angle_DHA
    O1W H1W Cl1 . 0.93 2.43 3.354(2) 169
    O1 H1O1 Cl1 . 0.88 2.25 3.0702(10) 156
    N2 H2N Cl1 4_455 0.88 2.33 3.117(2) 148
    N4 H4N Cl1 2 0.88 2.27 3.144(2) 176
data_global
_journal_date_recd_electronic     2010-02-18
_journal_date_accepted     2010-02-26
_journal_name_full     'Acta Crystallographica, Section E'
_journal_year     2010
_journal_volume     66
_journal_issue      4
_journal_page_first     m363
_journal_page_last     m363
_journal_paper_category     QM
_journal_coeditor_code     HY2286
_publ_contact_author_name
;
'Seredyuk, Maksym'
;
_publ_contact_author_address
;
Department of Chemistry
National Taras Shevchenko University
Volodymyrska Street 64, 01601 Kyiv
Ukraine
;
_publ_contact_author_email     mcs@univ.kiev.ua
_publ_contact_author_fax     '+380442393393'
_publ_contact_author_phone     '+380442393393'
_publ_section_title
;\
<i>catena</i>-Poly[[[aquacopper(II)]-bis[\m-bis(3,5-dimethyl-1<i>H</i>-pyrazol-\
4-yl) selenide-\k^2^<i>N</i>^2^:<i>N</i>^2'^]] dichloride monohydrate]
;
loop_
    _publ_author_name
    _publ_author_address
    'Seredyuk, Maksym'
;
Department of Chemistry
National Taras Shevchenko University
Volodymyrska Street 64, 01601 Kyiv
Ukraine
;
    'Moroz, Yurii S.'
;
Department of Chemistry
National Taras Shevchenko University
Volodymyrska Street 64, 01601 Kyiv
Ukraine
;
    'Znovjyak, Kateryna O.'
;
Department of Chemistry
National Taras Shevchenko University
Volodymyrska Street 64, 01601 Kyiv
Ukraine
;
    'Pavlenko, Vadim A.'
;
Department of Chemistry
National Taras Shevchenko University
Volodymyrska Street 64, 01601 Kyiv
Ukraine
;
    'Fritsky, Igor O.'
;
Department of Chemistry
National Taras Shevchenko University
Volodymyrska Street 64, 01601 Kyiv
Ukraine
;
