# Supplementary material for: catena-Poly[[[aqua­copper(II)]-bis­[μ-bis­(3,5-dimethyl-1H-pyrazol-4-yl) selenide-κ2 N 2:N 2′]] dichloride monohydrate]
Source: Acta Crystallogr Sect E Struct Rep Online. 2010 Mar 3;66(Pt 4):m363. doi: 10.1107/S1600536810007403 (PMC2983851; doi:10.1107/S1600536810007403)
Supplement: Supplementary file 2 [file e-66-0m363-Isup2.hkl]

#
# h,k,l, Fc-squared, Fo-squared, sigma(Fo-squared) and status flag
#
data_I
_shelx_title ' mono in C2/c'
_shelx_refln_list_code          4
_shelx_F_calc_maximum      414.22
_exptl_crystal_F_000      1420.00
_reflns_d_resolution_high  0.8409
 
loop_
 _symmetry_equiv_pos_as_xyz
 'x, y, z'
 '-x, y, -z+1/2'
 'x+1/2, y+1/2, z'
 '-x+1/2, y+1/2, -z+1/2'
 '-x, -y, -z'
 'x, -y, z-1/2'
 '-x+1/2, -y+1/2, -z'
 'x+1/2, -y+1/2, z-1/2'
 
_cell_length_a    11.3320
_cell_length_b    13.2290
_cell_length_c    18.7860
_cell_angle_alpha  90.000
_cell_angle_beta   92.449
_cell_angle_gamma  90.000
 
_shelx_F_squared_multiplier     1.000
 
loop_
 _refln_index_h
 _refln_index_k
 _refln_index_l
 _refln_F_squared_calc
 _refln_F_squared_meas
 _refln_F_squared_sigma
 _refln_observed_status
   2   0   0    74108.59    80653.79    551.81 o
   4   0   0    61090.85    62985.61    375.17 o
   6   0   0     4087.21     3924.17     49.61 o
   8   0   0     3635.35     3858.43    121.47 o
  10   0   0    16280.37    16301.56    170.08 o
  12   0   0       98.44      106.94     82.63 o
   3   1   0    30824.01    30375.31    582.49 o
   5   1   0     4997.49     5743.61     45.70 o
   7   1   0    30660.10    32013.31    281.85 o
   9   1   0    12317.09    12344.49     83.26 o
  11   1   0    11839.27    11442.26    142.54 o
  13   1   0    16951.99    16832.90    547.25 o
   2   2   0     5552.41     5375.60    366.65 o
   4   2   0       89.64      195.94     18.81 o
   6   2   0    16272.65    15540.19    386.36 o
   8   2   0      502.80      585.38     34.62 o
  10   2   0    15064.90    15455.32    102.15 o
  12   2   0     1497.57     1295.22     64.56 o
   1   3   0    15714.32    15533.77    753.33 o
   3   3   0    11438.49    12026.98    776.37 o
   5   3   0     2557.80     2199.49     67.28 o
   7   3   0     8228.31     8524.00    228.09 o
   9   3   0    10866.58    10815.09     84.46 o
  11   3   0      922.01      943.10     56.51 o
  13   3   0       93.22      135.67     83.78 o
   0   4   0       91.67      113.31     15.98 o
   2   4   0     1872.00     2239.00     59.84 o
   4   4   0    12762.12    12701.52    963.41 o
   6   4   0     9345.42     9912.26    193.93 o
   8   4   0    62811.02    66943.29   1235.44 o
  10   4   0     7132.03     7131.93     91.40 o
  12   4   0     6657.50     6328.34    130.02 o
   1   5   0    48496.45    53994.83   1341.59 o
   3   5   0    12358.53    11467.31    876.71 o
   5   5   0    32253.21    31157.98   1841.48 o
   7   5   0      233.23      235.64     40.29 o
   9   5   0     3704.83     3523.85     86.70 o
  11   5   0    13262.00    13785.08    530.44 o
   0   6   0    32116.17    34673.00   1120.13 o
   2   6   0    71446.93    75345.60   1748.51 o
   4   6   0     2247.35     2096.53    140.81 o
   6   6   0       40.74       80.85     33.52 o
   8   6   0    13018.65    13593.06    154.68 o
  10   6   0     2280.16     2345.65     99.25 o
  12   6   0       24.01      114.36     87.46 o
   1   7   0     4427.24     5052.82     80.00 o
   3   7   0      270.70      205.30     20.05 o
   5   7   0     2497.14     2195.38    189.01 o
   7   7   0     2192.90     2074.83     82.78 o
   9   7   0      810.00      875.00     92.80 o
  11   7   0     1977.15     1918.52    100.10 o
   0   8   0     6023.70     6681.59    262.04 o
   2   8   0      819.54      695.18     25.53 o
   4   8   0     1725.35     1600.18    140.68 o
   6   8   0      868.50      818.34     51.12 o
   8   8   0      219.21      308.61     61.32 o
  10   8   0       51.79      119.87     81.31 o
   1   9   0     3286.11     3771.60     40.55 o
   3   9   0     6868.05     6591.97    451.78 o
   5   9   0    10209.17     9329.25    626.23 o
   7   9   0      694.16      684.59     56.99 o
   9   9   0      280.89      321.17     70.32 o
  11   9   0     2600.50     2766.24    125.16 o
   0  10   0     2165.04     2193.35     49.20 o
   2  10   0     3728.37     3668.08    156.29 o
   4  10   0     2309.87     2314.57    181.33 o
   6  10   0    12226.77    11453.79    821.43 o
   8  10   0    17496.01    18970.76    187.04 o
  10  10   0    16686.46    17411.13    251.40 o
   1  11   0     5960.77     6232.77    359.35 o
   3  11   0     4829.68     4696.07    338.60 o
   5  11   0    14777.56    14837.96   1440.21 o
   7  11   0     3048.55     2858.90    115.58 o
   9  11   0      435.49      467.54    104.33 o
   2  12   0     9739.69     9775.67    477.69 o
   4  12   0      799.55      824.22     82.61 o
   6  12   0      285.15      251.53     64.25 o
   8  12   0     4709.98     5473.10    273.81 o
   1  13   0      577.05      475.82    102.19 o
   3  13   0     2043.36     1925.61    191.78 o
   5  13   0      433.91      419.03     88.05 o
   7  13   0     1761.18     1817.56    168.68 o
   4  14   0     7336.36     7559.06    176.84 o
   6  14   0     2117.37     1965.76     95.76 o
   1  15   0       23.49       33.05     82.63 o
 -13   1   1      145.18      163.91     77.43 o
 -11   1   1      260.26      266.53     46.25 o
  -9   1   1     3864.69     4182.24     67.88 o
  -7   1   1     3720.55     3742.67     48.33 o
  -5   1   1       55.19       20.04     16.91 o
  -3   1   1     5846.94     6484.09     94.86 o
   3   1   1       58.58       93.53     10.46 o
   5   1   1      124.66      263.50     20.61 o
   7   1   1    16140.90    16865.90    161.85 o
   9   1   1     3138.47     3371.62     96.86 o
  11   1   1     2591.71     2603.84     61.10 o
  13   1   1       52.84       90.38     50.76 o
 -12   2   1    13323.77    13242.84    230.14 o
 -10   2   1     1807.36     1839.51     53.00 o
  -8   2   1      404.64      447.02     36.06 o
  -6   2   1    48006.92    52623.09    304.60 o
  -4   2   1    41686.44    42754.96    873.97 o
  -2   2   1     3124.81     2996.98    187.36 o
   0   2   1    13903.57    13758.44    164.31 o
   2   2   1     4462.96     4234.25    234.50 o
   4   2   1    93365.49    97073.34   1167.17 o
   6   2   1     5128.76     5525.30     43.33 o
   8   2   1     6299.27     6490.37     63.58 o
  10   2   1    15143.78    14613.67    525.66 o
  12   2   1    14691.36    14877.27    173.63 o
 -13   3   1      156.44      169.45     57.04 o
 -11   3   1     1176.76     1200.32     58.71 o
  -9   3   1    20367.78    20695.64    146.49 o
  -7   3   1    19414.31    19352.35    288.11 o
  -5   3   1    11129.27    10858.22    222.52 o
  -3   3   1     2690.65     2563.85    218.42 o
  -1   3   1    14267.86    14259.56    685.62 o
   1   3   1    57183.52    57574.40   2926.74 o
   3   3   1     6576.38     6658.14    412.41 o
   5   3   1     3712.41     4527.32     48.21 o
   7   3   1    23279.19    23444.87    327.55 o
   9   3   1     2006.81     2095.04     54.67 o
  11   3   1     2560.17     2632.01     96.78 o
  13   3   1      621.29      486.30     86.86 o
 -12   4   1    10087.64    10312.47    121.70 o
 -10   4   1     2569.80     2409.03     57.81 o
  -8   4   1     4085.82     3917.60     58.67 o
  -6   4   1    16599.40    15972.48    504.62 o
  -4   4   1     1680.71     1625.62     61.96 o
  -2   4   1     2255.14     2057.99    122.67 o
   0   4   1     6856.98     8021.58    130.73 o
   2   4   1     3624.94     3664.26    251.24 o
   4   4   1    23333.28    20995.42   2025.80 o
   6   4   1     6861.74     7343.95    260.59 o
   8   4   1     4847.74     5267.95    100.23 o
  10   4   1     6439.08     6624.56     91.45 o
  12   4   1     3599.35     3453.34    112.78 o
 -11   5   1     5497.03     5387.27     91.14 o
  -9   5   1       46.05       89.77     41.75 o
  -7   5   1    15269.58    15811.83    546.44 o
  -5   5   1     5513.87     5898.31    395.96 o
  -3   5   1     8678.43     7781.85    555.55 o
  -1   5   1     8770.76     8499.82    138.26 o
   1   5   1    31079.78    33449.57    364.78 o
   3   5   1     3488.01     3226.39    160.83 o
   5   5   1     2158.96     2575.53    108.62 o
   7   5   1     1918.09     2098.18     53.50 o
   9   5   1     5397.13     5156.05    131.51 o
  11   5   1     2294.43     2418.24    101.69 o
 -12   6   1       22.39       89.93     81.35 o
 -10   6   1     4482.66     4452.30    113.30 o
  -8   6   1     5983.39     5778.52     81.93 o
  -6   6   1      486.90      377.80     36.86 o
  -4   6   1    20415.10    19094.77   1387.93 o
  -2   6   1     5304.32     5792.27    128.53 o
   0   6   1      704.03      802.38     22.18 o
   2   6   1    47182.30    50718.30    799.65 o
   4   6   1    15303.93    14997.81    925.60 o
   6   6   1    22650.30    22313.62    740.93 o
   8   6   1      202.05      240.13     47.52 o
  10   6   1     2053.67     2048.71     91.38 o
  12   6   1     3495.62     3479.86    118.43 o
 -11   7   1    11645.95    11821.45    171.04 o
  -9   7   1     3088.26     3151.69     92.42 o
  -7   7   1    43700.05    43518.99   1699.46 o
  -5   7   1      879.17      771.95     74.93 o
  -3   7   1       12.99       47.11     19.13 o
  -1   7   1    59725.71    63853.10   1341.87 o
   1   7   1      192.98      186.48     22.79 o
   3   7   1    29252.61    30349.66    245.16 o
   5   7   1    11858.01    10623.52    540.03 o
   7   7   1     2242.23     1951.06    118.04 o
   9   7   1    38933.83    40545.26    406.40 o
  11   7   1      864.44      776.30    102.19 o
 -10   8   1     2887.74     2742.66    247.31 o
  -8   8   1    14490.15    14365.94    464.33 o
  -6   8   1    14182.81    14205.30    973.14 o
  -4   8   1    39506.73    36861.02   3261.27 o
  -2   8   1     3957.09     3848.17    197.87 o
   0   8   1     7262.10     7072.22     48.31 o
   2   8   1    40634.85    45627.73    521.58 o
   4   8   1    12222.29    11890.26    843.78 o
   6   8   1    23966.98    23688.53    856.92 o
   8   8   1     5908.16     5833.52    117.14 o
  10   8   1      893.62      816.88    103.92 o
 -11   9   1    11163.67    11743.07    181.05 o
  -9   9   1     3602.57     3763.35    117.30 o
  -7   9   1    24383.54    24243.09   1527.98 o
  -5   9   1     3738.71     3539.11    288.43 o
  -3   9   1      469.19      516.21     31.84 o
  -1   9   1    13526.88    14664.83    228.41 o
   1   9   1     1058.15     1047.04     30.71 o
   3   9   1     7429.77     7030.77    502.69 o
   5   9   1    11967.10    11187.44    856.09 o
   7   9   1       28.04       67.33     52.05 o
   9   9   1     9911.47    11015.39    304.39 o
  11   9   1      128.29      180.77     87.17 o
 -10  10   1     4704.47     4631.14    126.56 o
  -8  10   1     1861.92     1855.22     89.00 o
  -6  10   1     3266.02     3115.63    236.16 o
  -4  10   1       44.82       58.43     37.11 o
  -2  10   1    15518.80    15704.17   1166.87 o
   0  10   1      121.35       95.57     30.36 o
   2  10   1    26881.85    27578.97   1655.79 o
   4  10   1     3199.27     2952.83    196.52 o
   6  10   1    13450.35    14313.87    157.29 o
   8  10   1     1321.14     1013.20     91.73 o
  10  10   1     2745.84     3229.37    120.04 o
  -9  11   1    10577.82    11217.15    173.00 o
  -7  11   1      572.06      457.15     88.11 o
  -5  11   1     1544.25     1537.20    198.98 o
  -3  11   1     5935.14     5839.05    468.99 o
  -1  11   1      147.55      160.14     38.17 o
   1  11   1    13548.05    13792.08    175.89 o
   3  11   1      298.80      281.66     34.80 o
   5  11   1     2664.34     2707.82    164.69 o
   7  11   1     4406.65     4770.48    114.91 o
   9  11   1      123.87      184.05     84.95 o
  -8  12   1     4505.96     4880.22    195.74 o
  -6  12   1     7836.38     8326.73    441.44 o
  -4  12   1     1275.06     1377.21    174.06 o
  -2  12   1    16258.45    15354.09    793.25 o
   2  12   1     3674.51     3307.38    236.70 o
   4  12   1    17134.06    19148.47    907.39 o
   6  12   1     3406.95     3817.08    106.82 o
   8  12   1     6158.61     6221.25    141.42 o
  -7  13   1      425.79      302.60     86.37 o
  -5  13   1     1004.95     1097.80     73.28 o
  -3  13   1     4868.39     4481.74    640.42 o
  -1  13   1     1906.54     1613.25    100.29 o
   1  13   1    23767.84    21870.91   1227.08 o
   3  13   1     3262.93     2981.72    151.96 o
   5  13   1      361.83      251.02     77.47 o
   7  13   1     9456.81    10325.67    163.53 o
  -6  14   1     9368.61     9880.76    150.60 o
  -4  14   1    16036.13    17220.49    248.07 o
  -2  14   1    13032.82    10922.89    193.37 o
   0  14   1      146.34      258.14     98.39 o
   2  14   1       34.53       91.37     94.98 o
   4  14   1      840.16      958.87    124.61 o
   6  14   1      149.02      154.41     76.13 o
  -1  15   1      798.83      631.58    109.41 o
   1  15   1     2311.86     2333.16    140.94 o
 -12   0   2    10329.79    10225.77    201.73 o
 -10   0   2     6932.16     6643.58    225.09 o
  -8   0   2    80263.46    80109.05    636.62 o
  -6   0   2      771.87      772.13     42.90 o
  -4   0   2    33923.79    37605.06    181.78 o
  -2   0   2    55837.82    56997.62   3330.40 o
   2   0   2    26877.31    28266.97    741.63 o
   4   0   2    33995.50    33306.40    456.64 o
   6   0   2     8022.24     7341.41    152.15 o
   8   0   2    99737.98    96812.72   1055.27 o
  10   0   2     1029.02      996.22     54.23 o
  12   0   2     8477.51     8275.55    209.89 o
 -13   1   2     4732.74     4638.99    122.49 o
 -11   1   2    12066.93    12203.46    229.93 o
  -9   1   2     7046.67     7313.07     97.73 o
  -7   1   2       15.35       36.10     23.58 o
  -5   1   2    45857.48    48688.44    968.26 o
  -3   1   2    28020.49    31685.66    509.79 o
  -1   1   2    43390.67    43114.23   5300.58 o
   1   1   2    42564.38    43407.49   1300.30 o
   3   1   2    18625.24    20320.47    492.33 o
   5   1   2    58327.13    59065.59    386.97 o
   7   1   2        6.02       50.89     20.61 o
   9   1   2     2878.99     2968.50     66.03 o
  11   1   2    13880.04    13784.46    132.34 o
  13   1   2     1272.23     1090.06     76.10 o
 -12   2   2       23.32       80.37     48.88 o
 -10   2   2     2670.60     2707.58     90.10 o
  -8   2   2     4975.20     5033.08     96.32 o
  -6   2   2     9897.95     9557.92    159.40 o
  -4   2   2     4822.78     6144.65    131.65 o
  -2   2   2    83691.08    85011.70   6393.59 o
   0   2   2     3977.91     4606.62     44.45 o
   2   2   2    42038.73    43944.52   2222.97 o
   4   2   2     4424.50     5361.06    114.66 o
   6   2   2     9603.81     9747.13     69.13 o
   8   2   2     3328.63     3437.56     46.02 o
  10   2   2     5107.57     4992.63    119.92 o
  12   2   2      490.50      364.38     67.99 o
 -13   3   2     2604.55     2761.63     84.68 o
 -11   3   2        1.24       85.93     47.95 o
  -9   3   2     4557.55     4312.15     61.53 o
  -7   3   2     9119.15     8465.87    241.68 o
  -5   3   2      303.80      425.16     19.90 o
  -3   3   2    16844.74    16976.03   1120.91 o
  -1   3   2     2356.92     2351.07    143.47 o
   1   3   2    29112.52    30478.80   1399.07 o
   3   3   2    11122.63    11343.42    539.91 o
   5   3   2      439.65      373.44     27.45 o
   7   3   2     5553.86     5654.86    168.60 o
   9   3   2     1541.23     1554.11     57.64 o
  11   3   2      213.56      227.77     80.46 o
  13   3   2     1310.68     1219.18     89.73 o
 -12   4   2       16.56       48.56     55.44 o
 -10   4   2    11414.32    11504.09    112.33 o
  -8   4   2       62.99      132.45     35.31 o
  -6   4   2     2343.49     2261.96    103.53 o
  -4   4   2     6493.20     5695.32    531.16 o
  -2   4   2     9164.78     8909.45   1036.37 o
   0   4   2   151390.25   149931.30   5847.06 o
   2   4   2    19787.66    18337.08   1401.07 o
   4   4   2    11732.40    11465.88    618.00 o
   6   4   2     8371.64     8158.46    175.75 o
   8   4   2      597.29      612.41     43.83 o
  10   4   2     3471.86     3432.85    122.90 o
  12   4   2       88.09      134.24     76.84 o
 -11   5   2     6219.16     6592.19    143.59 o
  -9   5   2     9393.11     9348.64     99.25 o
  -7   5   2    20711.31    19781.60   1195.36 o
  -5   5   2    16893.42    17923.82   1309.18 o
  -3   5   2    87362.96    85566.68   7412.60 o
  -1   5   2      344.94      401.00     15.27 o
   1   5   2     3959.53     4213.47     50.91 o
   3   5   2    40930.85    40536.59   2273.35 o
   5   5   2     8592.21     8636.62    343.75 o
   7   5   2    31589.43    32145.16    923.84 o
   9   5   2     2883.00     2809.22     89.83 o
  11   5   2     1404.43     1406.90     87.64 o
 -12   6   2     1974.49     2120.56    320.45 o
 -10   6   2    23372.35    24549.22    620.65 o
  -8   6   2    10677.78    10639.10    443.87 o
  -6   6   2    27335.23    27596.73   1513.77 o
  -4   6   2     2903.33     2940.55    234.00 o
  -2   6   2      119.34      166.33     18.41 o
   0   6   2    19946.17    20869.93    337.78 o
   2   6   2      125.07      129.20     14.51 o
   4   6   2      679.57      622.03     35.00 o
   6   6   2    32720.31    32875.97   1162.28 o
   8   6   2    14394.76    15477.72    437.17 o
  10   6   2    17205.44    17523.87    359.20 o
  12   6   2      297.78      316.25     93.73 o
 -11   7   2     1575.60     1549.66    109.50 o
  -9   7   2     1075.89      986.35     60.65 o
  -7   7   2     2030.46     2232.19    161.61 o
  -5   7   2    12298.23    12799.17   1145.90 o
  -3   7   2    14047.26    13560.67    734.92 o
  -1   7   2      775.47      858.37     29.31 o
   1   7   2      244.47      230.82     20.87 o
   3   7   2      326.61      411.05     26.79 o
   5   7   2     5288.12     5066.00    333.58 o
   7   7   2     7273.33     7438.24    171.71 o
   9   7   2      371.47      429.78    112.07 o
  11   7   2      222.32      208.31     76.97 o
 -10   8   2     1007.97      875.86     68.80 o
  -8   8   2     2653.28     2500.09     85.07 o
  -6   8   2      603.55      668.89     75.01 o
  -4   8   2       69.37       78.88     23.20 o
  -2   8   2      872.97      884.23     30.32 o
   0   8   2     1025.64     1215.49     29.86 o
   2   8   2     1002.29     1122.49     33.04 o
   4   8   2     2204.08     2177.27    150.11 o
   6   8   2     4426.95     4626.53     90.80 o
   8   8   2     5984.63     6302.19    191.66 o
  10   8   2     3623.25     3736.51    119.48 o
 -11   9   2      591.47      625.97    101.77 o
  -9   9   2       11.48      119.35     57.98 o
  -7   9   2     5762.85     5762.45    289.96 o
  -5   9   2     8130.08     7615.26    747.60 o
  -3   9   2    14077.02    13569.54    751.97 o
  -1   9   2     3366.32     3704.09    160.97 o
   1   9   2      341.16      398.56     34.24 o
   3   9   2    11805.36    11194.44    734.36 o
   5   9   2     2620.46     2849.38    172.65 o
   7   9   2     1294.79     1464.31     81.85 o
   9   9   2      730.41      931.27    103.69 o
 -10  10   2     2341.47     2548.40    114.96 o
  -8  10   2     3448.50     3073.53    217.51 o
  -6  10   2     1302.71     1283.03     84.41 o
  -4  10   2     5217.00     4900.19    543.65 o
  -2  10   2    22990.46    23282.77   1163.88 o
   0  10   2    27652.17    28784.15    453.60 o
   2  10   2    14358.83    13952.45    684.13 o
   4  10   2     1949.58     2015.99    119.93 o
   6  10   2     3524.24     3917.12    214.45 o
   8  10   2    10328.26    10867.33    155.36 o
  10  10   2     8539.70     8816.62    601.86 o
  -9  11   2     2337.65     2298.17    105.26 o
  -7  11   2     2653.52     2738.83    141.54 o
  -5  11   2     9552.63     9066.00    886.69 o
  -3  11   2    21645.88    21257.73   2062.89 o
  -1  11   2      922.02     1061.26     60.08 o
   1  11   2      817.22      744.54     79.11 o
   3  11   2     6315.79     6702.76    238.19 o
   5  11   2     4671.85     4402.48    322.44 o
   7  11   2     4529.46     4574.75    114.24 o
   9  11   2     1581.28     1772.53    108.80 o
  -8  12   2      133.82      123.01     76.96 o
  -6  12   2     7701.55     7540.00    655.07 o
  -4  12   2      462.74      464.59     70.64 o
  -2  12   2      285.44      280.46     59.38 o
   0  12   2     3553.02     3835.47    110.93 o
   2  12   2     1818.98     1619.45     64.62 o
   4  12   2       70.42      123.92     49.06 o
   6  12   2    10997.20    12050.12    194.98 o
   8  12   2     5087.20     5360.69    133.94 o
  -7  13   2     1643.76     1746.14    104.57 o
  -5  13   2       57.52       83.80     54.31 o
  -3  13   2     6559.11     6350.63   1019.46 o
  -1  13   2       38.28      191.28    108.08 o
   1  13   2     6010.81     5806.58    165.45 o
   3  13   2      118.67      122.69     56.45 o
   5  13   2     4050.16     4321.23    141.51 o
   7  13   2      140.81      129.08     89.15 o
  -6  14   2      153.86      262.93     95.27 o
  -4  14   2      629.66      533.70    126.79 o
  -2  14   2     5237.13     4644.28    150.06 o
   0  14   2       29.27      158.42     93.65 o
   2  14   2     4723.79     4495.36    154.62 o
   4  14   2     2664.50     2992.28    160.70 o
  -1  15   2     1730.95     1684.48    130.50 o
   1  15   2     7940.83     7769.34    187.29 o
 -13   1   3       46.15      149.88     84.07 o
 -11   1   3     8875.28     9023.38    339.82 o
  -9   1   3    12478.99    12669.17    414.44 o
  -7   1   3    17366.50    18566.94    154.99 o
  -5   1   3     1787.13     1748.58     30.43 o
  -3   1   3     3266.62     3266.59     48.34 o
  -1   1   3    26259.25    24834.40   2334.90 o
   1   1   3     9355.20     8840.69    236.43 o
   3   1   3     5146.85     5667.75     51.24 o
   5   1   3     1452.12     1345.05     24.16 o
   7   1   3     2981.72     3079.10     42.11 o
   9   1   3    14159.33    14138.32    201.95 o
  11   1   3     1663.79     1568.09     47.70 o
  13   1   3        0.07       69.33    109.60 o
 -12   2   3     3110.06     2907.89     82.27 o
 -10   2   3    12938.35    13131.69    275.35 o
  -8   2   3      469.02      471.44     35.88 o
  -6   2   3     1768.24     1683.11     35.26 o
  -4   2   3    33680.02    36509.91    503.43 o
  -2   2   3     4772.76     5001.97    351.81 o
   0   2   3       15.06      113.01     12.05 o
   2   2   3   111477.50   105069.41   5071.57 o
   4   2   3    10117.31    10866.12    150.14 o
   6   2   3    24614.47    25138.55    223.53 o
   8   2   3        1.09       94.15     34.28 o
  10   2   3      787.49      814.10     52.06 o
  12   2   3    17977.01    16659.83    419.88 o
 -13   3   3     2374.44     2398.88     88.77 o
 -11   3   3     4884.71     4811.99     77.70 o
  -9   3   3    12139.52    12688.00    280.91 o
  -7   3   3    13675.12    14199.00    256.65 o
  -5   3   3     5836.89     6604.59    105.66 o
  -3   3   3    39651.13    40176.13   2657.58 o
  -1   3   3   114155.66   104916.95  13056.10 o
   1   3   3    92112.31    92767.72   3210.55 o
   3   3   3    37056.90    38455.59    706.04 o
   5   3   3      305.23      249.97     26.65 o
   7   3   3     9521.48    10103.83     96.26 o
   9   3   3    36192.55    37437.06    405.00 o
  11   3   3     6135.23     5931.17    388.83 o
  13   3   3      156.75      239.34     94.65 o
 -12   4   3     1321.92     1239.46     63.24 o
 -10   4   3     4451.06     4452.08     72.56 o
  -8   4   3     1424.14     1436.71     62.02 o
  -6   4   3       30.79       43.70     24.44 o
  -4   4   3    17321.94    16656.94    896.47 o
  -2   4   3     3919.94     4200.86    456.87 o
   0   4   3     3855.21     4349.92    126.77 o
   2   4   3    40114.07    37804.83   2927.82 o
   4   4   3     6279.72     6547.08    293.37 o
   6   4   3     4687.39     4361.50    122.35 o
   8   4   3     2098.19     2313.68     69.60 o
  10   4   3      812.56      699.93    126.60 o
  12   4   3    10272.03    10163.44    480.57 o
 -11   5   3     4604.94     4527.60     93.28 o
  -9   5   3      876.94      898.56     55.74 o
  -7   5   3    13341.74    12696.63    302.38 o
  -5   5   3    10377.11    10592.55    700.59 o
  -3   5   3     5372.72     4870.73    324.01 o
  -1   5   3    10240.44    11313.89    218.70 o
   1   5   3      926.00      812.04     16.07 o
   3   5   3    16203.80    15203.40    809.37 o
   5   5   3     1485.36     1411.30     62.96 o
   7   5   3     1290.00     1316.54     47.14 o
   9   5   3     5460.53     5654.34    116.21 o
  11   5   3      534.45      499.95     74.99 o
 -12   6   3     2465.08     2347.43     87.37 o
 -10   6   3     1319.33     1266.89    103.75 o
  -8   6   3      167.25      131.04     42.22 o
  -6   6   3    35503.68    36693.28   2495.07 o
  -4   6   3     5459.95     4862.29    402.86 o
  -2   6   3    28329.11    26485.14   1503.41 o
   0   6   3     3500.41     4189.56    106.60 o
   2   6   3     7675.33     8569.49    245.00 o
   4   6   3     5500.05     4965.24    287.19 o
   6   6   3      334.01      308.84     40.48 o
   8   6   3     4107.85     4068.27    131.35 o
  10   6   3     9483.27    10011.16    149.37 o
  12   6   3     1116.94      961.12     77.72 o
 -11   7   3     1332.50     1337.18     81.96 o
  -9   7   3    34283.39    35854.35   1706.26 o
  -7   7   3     1591.66     1659.96    120.62 o
  -5   7   3    24739.22    23187.97   2193.27 o
  -3   7   3     9061.19     7728.07    458.55 o
  -1   7   3      252.41      338.45     22.90 o
   1   7   3    45962.05    48094.38    987.75 o
   3   7   3     3933.62     3763.54    144.98 o
   5   7   3        8.65       44.31     22.76 o
   7   7   3    35754.12    37828.23    214.97 o
   9   7   3     1498.23     1481.75    125.65 o
  11   7   3     8672.81     9112.23    249.40 o
 -10   8   3     1061.26     1104.98     76.49 o
  -8   8   3     1775.57     1621.95     66.43 o
  -6   8   3    17675.63    17410.14   1100.60 o
  -4   8   3     3194.97     2957.39    207.64 o
  -2   8   3    10039.34     9948.33    461.76 o
   0   8   3    12834.89    14106.93    192.55 o
   2   8   3     7009.15     7483.91    297.04 o
   4   8   3    50562.23    46365.43   2754.99 o
   6   8   3     3704.36     4073.23    136.29 o
   8   8   3     8464.35     8378.81    541.55 o
  10   8   3     5777.68     5977.97    129.85 o
  -9   9   3     9965.30     9832.50    244.38 o
  -7   9   3      131.25      207.21     49.68 o
  -5   9   3       79.23       96.35     38.42 o
  -3   9   3     6551.77     6219.80    316.98 o
  -1   9   3     1876.89     1960.72     35.19 o
   1   9   3    35337.73    36880.14    716.79 o
   3   9   3       82.44       87.65     27.66 o
   5   9   3      265.11      261.64     41.75 o
   7   9   3    17963.15    18280.96    276.38 o
   9   9   3     1882.00     2069.40     96.89 o
 -10  10   3     1692.54     1641.92    120.41 o
  -8  10   3      637.42      625.84     58.81 o
  -6  10   3     6621.61     6579.84    586.25 o
  -4  10   3      571.00      476.79     77.81 o
  -2  10   3     9602.97     9524.15    514.27 o
   0  10   3     2610.87     2813.89    111.69 o
   2  10   3     3267.39     3044.68    161.07 o
   4  10   3     2468.56     2555.95    154.42 o
   6  10   3     7321.23     6672.93    406.53 o
   8  10   3      124.82       85.11     65.34 o
  10  10   3     4606.41     4528.99    125.05 o
  -9  11   3      366.05      473.71    104.85 o
  -7  11   3     5291.34     4987.95    367.56 o
  -5  11   3     1062.56      990.64     82.05 o
  -3  11   3       10.36       25.82     38.09 o
  -1  11   3    19458.23    20351.13   1055.39 o
   1  11   3       77.79       84.00     50.65 o
   3  11   3     8068.17     8299.12    232.09 o
   5  11   3     1359.97     1375.36     82.71 o
   7  11   3      209.30      160.22     85.22 o
   9  11   3     4509.65     4411.30    279.42 o
  -8  12   3    10288.71    10886.52    377.91 o
  -6  12   3     4849.19     4554.95    507.18 o
  -4  12   3    35270.03    34859.48   3239.04 o
  -2  12   3     4124.41     3903.62    584.29 o
   0  12   3    13606.10    14164.00    186.91 o
   2  12   3     1882.83     1945.22     76.96 o
   4  12   3      142.72       59.12     42.91 o
   6  12   3     4993.14     5279.18    120.28 o
   8  12   3     3795.79     4187.59    125.29 o
  -7  13   3    13766.87    15411.41    185.64 o
  -5  13   3      102.99       97.48     56.29 o
  -3  13   3       36.90      110.42     65.53 o
  -1  13   3    16314.19    14461.09    218.44 o
   1  13   3     9617.01    10317.30    368.22 o
   3  13   3     6716.17     6488.69    118.43 o
   5  13   3     3462.25     3668.15    105.39 o
   7  13   3     2255.72     2320.72    108.22 o
  -4  14   3     2853.62     2425.54    505.55 o
  -2  14   3      356.71      269.92    107.13 o
   0  14   3       32.87      242.21     80.05 o
   2  14   3     5542.50     5580.71    119.76 o
   4  14   3     4904.79     5024.56    178.36 o
  -3  15   3       13.95       28.11    107.89 o
  -1  15   3     2457.02     2198.67    145.50 o
   1  15   3     1374.38     1364.98    152.91 o
 -12   0   4     7967.11     7630.67    185.20 o
 -10   0   4    30282.95    30533.05    782.78 o
  -8   0   4     1844.29     1889.77     83.58 o
  -6   0   4    38381.47    40310.93   1683.81 o
  -4   0   4    75069.81    80128.98   4491.75 o
  -2   0   4      129.89      121.57     16.72 o
   0   0   4    20716.26    15486.06     68.38 o
   2   0   4    17433.96    17725.95     90.04 o
   4   0   4    61400.50    55952.40   4772.12 o
   6   0   4    34696.48    35221.19    289.88 o
   8   0   4     1870.40     2019.49     60.23 o
  10   0   4    16270.57    16881.20    148.35 o
  12   0   4     8890.97     8607.78    192.80 o
 -13   1   4    14931.90    15322.51    199.07 o
 -11   1   4       35.82      115.22     52.01 o
  -9   1   4     8889.93     8858.50    136.45 o
  -7   1   4    13459.23    13806.40    374.36 o
  -5   1   4     3426.70     3391.85     79.42 o
  -3   1   4    77626.33    81023.51   3300.78 o
  -1   1   4     5186.24     5221.00    475.11 o
   1   1   4      155.18       94.22     22.98 o
   3   1   4    65594.26    65898.15   1026.77 o
   5   1   4     1887.84     1848.53     46.64 o
   7   1   4     4003.53     3902.56     90.45 o
   9   1   4     8823.91     8746.76    184.87 o
  11   1   4      215.10      293.60     55.06 o
  13   1   4    12346.00    11908.54    228.13 o
 -12   2   4     1231.95     1236.66    107.16 o
 -10   2   4     9852.18     9937.33    225.45 o
  -8   2   4     3372.37     3531.43     80.93 o
  -6   2   4    23863.39    24348.08    535.55 o
  -4   2   4      614.90      456.78     18.24 o
  -2   2   4    34375.64    36068.46   2686.48 o
   0   2   4    13346.60    13761.02    610.80 o
   2   2   4    42618.57    44285.66   1500.89 o
   4   2   4       63.41       86.54     15.09 o
   6   2   4    33772.56    34832.21    524.76 o
   8   2   4     6595.35     7135.93    202.07 o
  10   2   4    15562.14    15916.42    926.96 o
  12   2   4      107.85      161.98     71.93 o
 -13   3   4        2.53       84.94     58.54 o
 -11   3   4     5015.34     5013.39     78.59 o
  -9   3   4      325.85      363.48     41.80 o
  -7   3   4      447.75      629.07     30.79 o
  -5   3   4     9297.63     9834.58     65.22 o
  -3   3   4    17617.68    17454.87   1033.07 o
  -1   3   4     4144.46     3972.71    199.29 o
   1   3   4    26131.01    25871.11    614.34 o
   3   3   4      332.81      312.34     27.80 o
   5   3   4    41743.40    44772.88   1132.89 o
   7   3   4      122.02      195.55     32.64 o
   9   3   4      430.51      416.65     73.13 o
  11   3   4     4312.73     4249.29    108.33 o
 -12   4   4     6749.14     6772.00    102.57 o
 -10   4   4    11950.20    12262.50    341.37 o
  -8   4   4    33538.52    33221.58   1045.79 o
  -6   4   4    11562.85    12096.17    360.98 o
  -4   4   4     8112.36     8275.74    484.27 o
  -2   4   4    13284.74    13377.77   1257.96 o
   0   4   4       75.96      142.86     27.26 o
   2   4   4    38335.96    40478.31   1309.98 o
   4   4   4     7822.46     8188.92    133.91 o
   6   4   4     6692.02     6680.02     63.53 o
   8   4   4    23795.51    24634.37   1344.56 o
  10   4   4     3762.03     3975.52    101.12 o
  12   4   4     4943.04     5015.72    272.67 o
 -11   5   4    10127.39    10017.77    321.90 o
  -9   5   4      853.68     1003.05     68.41 o
  -7   5   4     2155.93     2008.86     48.42 o
  -5   5   4    68238.62    67170.13   3647.91 o
  -3   5   4     3791.01     3692.57    309.48 o
  -1   5   4    14122.93    14596.07    306.60 o
   1   5   4    31793.35    32016.74    804.22 o
   3   5   4    16803.05    17478.33    952.24 o
   5   5   4    71601.58    75057.59   1609.62 o
   7   5   4      240.66      308.53     49.62 o
   9   5   4        1.42        0.00     54.22 o
  11   5   4    14556.92    15439.72    175.67 o
 -12   6   4     1580.51     1455.11     82.24 o
 -10   6   4     1692.97     1753.31     72.35 o
  -8   6   4    24130.65    24149.81   1055.24 o
  -6   6   4     1150.40     1285.31     72.64 o
  -4   6   4      179.48      148.19     31.26 o
  -2   6   4    35809.80    34902.65   2390.92 o
   0   6   4    28558.82    28990.10    796.19 o
   2   6   4    35177.51    32560.77   2092.51 o
   4   6   4     5176.49     5163.55    229.42 o
   6   6   4      461.39      474.18     55.61 o
   8   6   4     6436.97     6223.84    110.59 o
  10   6   4       56.95      134.90     72.01 o
  12   6   4       12.71      122.26     88.65 o
 -11   7   4     2209.98     2208.87     87.55 o
  -9   7   4      130.86      151.28     56.90 o
  -7   7   4     2577.73     2368.61     86.38 o
  -5   7   4     2917.39     2746.79    258.84 o
  -3   7   4     4076.68     3862.30    216.64 o
  -1   7   4     1261.71     1615.15     27.61 o
   1   7   4     2797.86     2974.32     86.80 o
   3   7   4    17733.77    17015.15    972.40 o
   5   7   4     6334.63     6230.64    429.25 o
   7   7   4       59.74      199.13     66.86 o
   9   7   4       60.12      116.20     68.27 o
  11   7   4     1138.90     1092.93     83.63 o
 -10   8   4       17.20      156.51     63.06 o
  -8   8   4     1383.47     1266.25     59.91 o
  -6   8   4     1615.24     1554.86    150.05 o
  -4   8   4     3170.09     2991.22    224.46 o
  -2   8   4     5942.30     6197.79    297.28 o
   0   8   4    12198.12    13262.39    310.85 o
   2   8   4    10442.77    11960.82    237.39 o
   4   8   4     1477.65     1445.07     86.16 o
   6   8   4        1.29       23.91     45.99 o
   8   8   4      338.25      459.74     81.92 o
  10   8   4      169.50      284.70     89.94 o
  -9   9   4        4.39       44.71     52.75 o
  -7   9   4     2171.71     1969.04    166.73 o
  -5   9   4    11877.76    11370.55   1239.20 o
  -3   9   4     2492.40     2332.44    151.97 o
  -1   9   4      106.78      124.64     26.69 o
   1   9   4     3679.14     3590.55     72.68 o
   3   9   4     7000.26     7086.79    152.67 o
   5   9   4    11739.17    11245.91    655.92 o
   7   9   4     3829.09     4198.72    105.84 o
   9   9   4       24.36       96.18     82.04 o
 -10  10   4     3966.73     3986.84    256.50 o
  -8  10   4    17222.96    17022.46    992.07 o
  -6  10   4     5797.38     5818.35    529.02 o
  -4  10   4      655.64      581.30     46.28 o
  -2  10   4     4387.59     4740.55    191.45 o
   0  10   4    17950.26    18490.67    134.45 o
   2  10   4     4899.09     5212.57    124.65 o
   4  10   4      263.47      322.04     45.73 o
   6  10   4    10118.63     9683.05    596.62 o
   8  10   4    15906.44    16190.53    409.91 o
  10  10   4     4500.89     4806.82    441.06 o
  -9  11   4     1435.98     1281.00     82.83 o
  -7  11   4     2100.86     1981.64    194.34 o
  -5  11   4    28471.30    27678.88   2601.92 o
  -3  11   4    14198.51    13719.83   1246.50 o
  -1  11   4     1314.17     1217.79    101.23 o
   1  11   4     3124.45     3218.96     83.62 o
   3  11   4     5374.55     5350.12    161.00 o
   5  11   4     9177.54     9408.00    407.59 o
   7  11   4      589.99      647.30     74.05 o
   9  11   4        3.21       88.89     93.86 o
  -8  12   4     5172.32     4663.48    388.21 o
  -6  12   4       40.98       93.76     54.30 o
  -4  12   4      412.97      493.13     59.73 o
  -2  12   4     8562.31     8499.00    996.19 o
   0  12   4     1727.91     1822.82     72.50 o
   2  12   4    15765.92    15893.11    851.26 o
   4  12   4       67.92       61.64     53.23 o
   6  12   4      771.79      697.17     73.67 o
   8  12   4     1675.27     1564.63    123.63 o
  -7  13   4     3633.34     3826.77    319.93 o
  -5  13   4      125.79      156.49     76.65 o
  -3  13   4     3008.44     2840.95    617.53 o
  -1  13   4        7.12      248.83    113.78 o
   1  13   4     6399.92     6362.57    241.81 o
   3  13   4      890.27      873.81     84.70 o
   5  13   4     1175.26     1125.38     91.92 o
   7  13   4     1184.70     1212.28    149.78 o
  -4  14   4     2970.81     2775.69    408.49 o
  -2  14   4     1563.39     1330.03    135.24 o
   0  14   4    20243.88    19229.98    805.20 o
   2  14   4      171.46      147.36     73.66 o
   4  14   4     1433.97     1258.45    168.58 o
  -3  15   4     6565.61     5507.79    163.17 o
  -1  15   4      469.83      454.06     87.40 o
   1  15   4        1.96      132.59     78.78 o
   3  15   4    12701.52    12951.13    437.26 o
 -13   1   5      992.46      891.42    101.14 o
 -11   1   5      244.72      254.02     54.51 o
  -9   1   5     1908.74     1860.39     56.65 o
  -7   1   5       62.22       95.89     28.72 o
  -5   1   5      658.14      801.59     24.48 o
  -3   1   5    37854.19    39357.06   1306.48 o
  -1   1   5    21420.36    20572.26   1559.02 o
   1   1   5    28225.06    27317.57    567.57 o
   3   1   5      948.61      979.36     45.75 o
   5   1   5       77.64      128.99     23.88 o
   7   1   5     3544.30     3702.27     75.09 o
   9   1   5     7216.11     6720.79    145.68 o
  11   1   5     3001.08     2821.74     85.57 o
 -12   2   5     8136.07     8451.21    114.10 o
 -10   2   5       35.79      110.41     70.89 o
  -8   2   5      795.68      920.73     44.18 o
  -6   2   5    43069.18    43633.23    915.52 o
  -4   2   5    21208.49    22544.30    768.64 o
  -2   2   5   171580.92   146845.03  20549.93 o
   0   2   5    16309.02    15140.31    598.74 o
   2   2   5    20211.80    21606.21    133.25 o
   4   2   5    41907.30    45908.30    726.60 o
   6   2   5    12432.59    13145.73    718.83 o
   8   2   5     4010.41     4405.05    117.06 o
  10   2   5     3396.54     3307.27    184.92 o
  12   2   5     1604.90     1441.89     93.57 o
 -11   3   5    12027.59    11705.29    568.02 o
  -9   3   5    38915.19    39703.96    893.78 o
  -7   3   5    16514.65    17510.05    403.88 o
  -5   3   5    18547.84    19209.28    206.62 o
  -3   3   5     6016.06     6391.50    394.65 o
  -1   3   5    12047.60    11266.72    541.05 o
   1   3   5     4794.58     4715.52     67.52 o
   3   3   5     2017.66     2365.49     45.46 o
   5   3   5     3253.78     3557.34     90.59 o
   7   3   5    33612.81    34441.40    520.03 o
   9   3   5    29691.00    29430.72   1318.35 o
  11   3   5     9484.80     9545.84    509.35 o
 -12   4   5     7143.65     7429.57    206.86 o
 -10   4   5      491.66      431.65     45.70 o
  -8   4   5      329.13      353.69     37.78 o
  -6   4   5    15334.92    16332.11    718.57 o
  -4   4   5    14129.72    15320.11    929.39 o
  -2   4   5    26510.26    27327.35   1734.01 o
   0   4   5     2373.82     2442.31     30.16 o
   2   4   5    13431.80    15356.99    602.20 o
   4   4   5    63176.80    69264.73   2669.73 o
   6   4   5     6091.90     6733.25     90.77 o
   8   4   5     7230.47     7823.99    141.32 o
  10   4   5      769.64      821.98     93.93 o
  12   4   5      316.30      253.35     81.39 o
 -11   5   5     4603.25     4779.57    187.01 o
  -9   5   5     3086.54     3113.54     95.07 o
  -7   5   5     3386.40     3465.38    124.94 o
  -5   5   5      125.85      164.27     27.45 o
  -3   5   5     7868.02     7176.41    368.37 o
  -1   5   5      856.62      900.48     33.14 o
   1   5   5     2453.17     2114.47     42.79 o
   3   5   5     5767.77     5566.07    219.28 o
   5   5   5    11987.65    12113.15    112.65 o
   7   5   5    12437.10    11704.07    432.14 o
   9   5   5       38.31      104.38     57.19 o
  11   5   5     1474.30     1440.33    100.34 o
 -12   6   5      949.87      901.89     87.44 o
 -10   6   5    12987.07    12874.42    414.81 o
  -8   6   5      138.42      128.01     37.51 o
  -6   6   5     1614.80     1691.99     85.13 o
  -4   6   5     8549.76     8490.97    851.87 o
  -2   6   5      244.31      242.12     23.69 o
   0   6   5      885.28      843.38     24.71 o
   2   6   5    15485.38    13325.80    773.45 o
   4   6   5     2327.92     2572.33    163.42 o
   6   6   5    16029.38    16275.95    341.34 o
   8   6   5      887.01      853.52     66.81 o
  10   6   5      181.27      157.94     63.68 o
 -11   7   5     4368.52     4169.62    129.61 o
  -9   7   5       79.76      201.09     62.99 o
  -7   7   5     9347.47     9340.40    688.10 o
  -5   7   5    12733.03    12247.31    950.70 o
  -3   7   5     1306.31     1302.30     84.09 o
  -1   7   5    94610.74    98356.36   4798.95 o
   1   7   5    14972.22    16434.29    640.30 o
   3   7   5    36360.56    36438.58   1223.63 o
   5   7   5     7336.23     7368.45    376.02 o
   7   7   5      195.29      224.62    102.19 o
   9   7   5    16407.80    16686.47    542.40 o
  11   7   5      180.26      233.55     72.81 o
 -10   8   5     7573.23     7741.83    301.39 o
  -8   8   5     3746.63     3617.87    114.33 o
  -6   8   5     1408.62     1262.48    112.36 o
  -4   8   5    68107.00    66860.24   4181.22 o
  -2   8   5     6604.53     7261.59    393.84 o
   0   8   5    12196.81    13161.96    251.84 o
   2   8   5     8854.15     9308.22    220.16 o
   4   8   5      557.83      592.07     42.13 o
   6   8   5     8570.63     9100.35    790.29 o
   8   8   5     1277.73     1197.48    114.63 o
  10   8   5     2514.03     2395.67    110.40 o
  -9   9   5     5629.30     5401.95     96.32 o
  -7   9   5    14163.86    13849.44    964.52 o
  -5   9   5     3555.65     3562.95    224.28 o
  -3   9   5      733.51      719.08     80.93 o
  -1   9   5    20231.79    19754.12    944.62 o
   1   9   5     1250.90     1475.45     36.13 o
   3   9   5     9478.79     9553.76    191.34 o
   5   9   5     1781.12     1825.66    112.63 o
   7   9   5     4657.80     4396.28    257.10 o
   9   9   5     8405.15     8532.36    149.74 o
 -10  10   5     6045.39     6394.76    292.38 o
  -8  10   5       21.63       63.54     57.30 o
  -6  10   5     7845.67     7804.10    782.56 o
  -4  10   5     6285.13     6111.73    394.39 o
  -2  10   5     2198.47     2062.53    136.05 o
   0  10   5     1507.08     1531.37     54.64 o
   2  10   5     9217.44     9312.16    233.35 o
   4  10   5      814.51      820.92     83.91 o
   6  10   5     5395.06     5433.78    236.05 o
   8  10   5      145.37      154.93     93.65 o
  -9  11   5     7026.83     6949.99    302.28 o
  -7  11   5     1174.95     1025.86     95.20 o
  -5  11   5    10666.25    10496.60    878.25 o
  -3  11   5     1001.47      935.34    130.86 o
  -1  11   5       92.37      138.75     45.51 o
   1  11   5     3961.88     4169.52    113.48 o
   3  11   5     6907.75     7237.67    249.78 o
   5  11   5       26.12       70.25     50.84 o
   7  11   5     7528.01     8008.71    702.25 o
   9  11   5       82.27      113.09     82.99 o
  -8  12   5       16.02       65.27     68.75 o
  -6  12   5    10347.60    10233.52    975.00 o
  -4  12   5      439.15      381.06     59.19 o
  -2  12   5     1443.35     1522.31    109.72 o
   0  12   5     3179.28     3053.97    118.06 o
   2  12   5     1252.40     1275.44     65.52 o
   4  12   5    39588.32    40722.32   1801.60 o
   6  12   5     3077.45     2994.59    161.05 o
   8  12   5     5288.83     5588.04    205.62 o
  -7  13   5     1490.44     1475.08     91.10 o
  -5  13   5      984.64      774.51     79.40 o
  -3  13   5     7710.49     7272.28   1068.47 o
  -1  13   5    10974.83    10826.74   1233.92 o
   1  13   5    12435.43    12598.47    420.74 o
   3  13   5      484.65      458.07     73.98 o
   5  13   5       49.43        9.59     80.88 o
  -4  14   5     5616.77     5399.32    783.35 o
  -2  14   5     8856.42     7385.07    183.11 o
   0  14   5     2032.60     1838.23     89.48 o
   2  14   5       98.21      120.84     68.18 o
   4  14   5     3336.34     3137.47    289.48 o
  -1  15   5      174.11      206.70     86.89 o
   1  15   5      112.44      140.88     74.16 o
 -12   0   6    17183.41    15667.27    250.92 o
 -10   0   6    11216.44    10693.05    198.50 o
  -8   0   6    77241.59    77991.11   3978.50 o
  -6   0   6     7191.84     7885.63     80.04 o
  -4   0   6    34400.01    36961.67   1476.77 o
  -2   0   6    37650.92    32184.06    821.44 o
   0   0   6     1742.65     1626.73     33.05 o
   2   0   6    99719.48    89559.16    230.03 o
   4   0   6    57716.07    56670.26    210.65 o
   6   0   6     5598.07     5581.30     91.37 o
   8   0   6    62848.84    62552.36    632.63 o
  10   0   6    17317.04    16580.93    226.61 o
 -13   1   6       56.20       78.67     87.16 o
 -11   1   6    19501.83    19212.55    434.42 o
  -9   1   6      460.66      578.89    162.28 o
  -7   1   6      808.50      905.76     31.83 o
  -5   1   6    50431.29    49883.31   1168.34 o
  -3   1   6     1431.09     1343.61     62.92 o
  -1   1   6    12393.44    11552.62    751.62 o
   1   1   6    17017.08    14904.90    210.05 o
   3   1   6       65.82      211.72     22.83 o
   5   1   6    54636.20    53712.29    621.31 o
   7   1   6       19.67       51.80     26.36 o
   9   1   6      113.74      104.38     52.57 o
  11   1   6    16435.69    15302.56    223.38 o
 -12   2   6     5157.66     4811.68    345.90 o
 -10   2   6        5.74       55.24     49.87 o
  -8   2   6     7964.99     8047.14    203.24 o
  -6   2   6     1290.79     1191.74     29.74 o
  -4   2   6    10347.19    11427.57    403.96 o
  -2   2   6    17051.11    15360.52    822.43 o
   0   2   6    20607.73    21028.25   1113.68 o
   2   2   6    34339.25    32489.22    529.77 o
   4   2   6     2785.52     3136.43    119.37 o
   6   2   6     5285.43     4981.16    104.10 o
   8   2   6     1641.61     1599.24     66.94 o
  10   2   6      618.40      623.83     71.05 o
  12   2   6     2979.16     3078.52    155.19 o
 -11   3   6     1407.89     1493.76     74.31 o
  -9   3   6      590.81      642.97     61.31 o
  -7   3   6     9586.95     9926.10    284.81 o
  -5   3   6     2515.71     2760.77     56.74 o
  -3   3   6    21847.04    20687.79   1033.96 o
  -1   3   6      291.63      420.11     28.92 o
   1   3   6       28.06       76.90     28.56 o
   3   3   6     8419.17     8507.33    313.42 o
   5   3   6      729.45      738.11     39.48 o
   7   3   6     2654.39     2617.44     66.76 o
   9   3   6     4629.20     4577.81    204.96 o
  11   3   6      898.44      774.74     75.00 o
 -12   4   6     3021.83     2887.60    142.60 o
 -10   4   6     7272.66     6891.26    597.40 o
  -8   4   6     2775.12     2892.70     57.79 o
  -6   4   6     4044.88     3879.18    208.25 o
  -4   4   6    51776.75    53999.95   3680.59 o
  -2   4   6    30955.83    26919.55   3536.48 o
   0   4   6    34238.51    32644.04   1159.81 o
   2   4   6    27417.82    29819.47    730.49 o
   4   4   6    19586.61    20493.97    693.79 o
   6   4   6     4407.12     4657.23     80.58 o
   8   4   6     2197.47     1954.49    107.42 o
  10   4   6     7974.15     7866.96    128.22 o
  12   4   6     6128.11     5970.81    314.75 o
 -11   5   6     2610.30     2422.42     71.90 o
  -9   5   6     6388.07     6236.98    177.22 o
  -7   5   6     8667.37     8837.82    254.12 o
  -5   5   6      655.75      586.29     63.34 o
  -3   5   6    30924.70    28374.25   2455.95 o
  -1   5   6      408.79      375.80     25.46 o
   1   5   6     2215.19     2634.15     84.51 o
   3   5   6    84624.02    82726.41   2372.79 o
   5   5   6     5457.76     5530.45     82.52 o
   7   5   6     5505.97     5416.85    254.44 o
   9   5   6     4935.38     4904.13    106.59 o
  11   5   6     1856.93     1960.00    107.99 o
 -12   6   6       61.65       69.33     76.34 o
 -10   6   6    10821.13    11065.47    396.56 o
  -8   6   6    19074.53    19324.98    489.68 o
  -6   6   6    11056.79    10650.33    623.43 o
  -4   6   6     6346.22     6392.47    585.28 o
  -2   6   6     1846.39     2159.94    148.74 o
   0   6   6    19716.20    20466.37    385.72 o
   2   6   6      227.57      304.22     98.51 o
   4   6   6      225.17      325.82     34.66 o
   6   6   6    23756.99    24638.76   1578.86 o
   8   6   6    21789.86    22359.78    180.97 o
  10   6   6    18629.39    19713.90    194.51 o
 -11   7   6       73.29      148.70     64.48 o
  -9   7   6      169.18      136.89     58.69 o
  -7   7   6       42.60       37.91     42.27 o
  -5   7   6      732.88      655.45     43.70 o
  -3   7   6     4960.70     5058.43    348.91 o
  -1   7   6     1933.53     1873.89     74.41 o
   1   7   6      786.43      911.03     34.08 o
   3   7   6    14555.40    14872.77    509.58 o
   5   7   6      588.15      730.50     69.36 o
   7   7   6     1684.13     1531.29     78.07 o
   9   7   6      178.53      178.99     64.82 o
  11   7   6     3093.66     3036.29    118.65 o
 -10   8   6      938.92      850.54     75.72 o
  -8   8   6      328.31      418.69     78.81 o
  -6   8   6     2283.02     2057.04    212.11 o
  -4   8   6     1934.28     2047.98    146.05 o
  -2   8   6       87.81      104.73     30.89 o
   0   8   6       92.53      156.06     32.23 o
   2   8   6        7.33       32.34     29.22 o
   4   8   6     2883.75     2775.23    162.10 o
   6   8   6      955.09     1056.55     77.03 o
   8   8   6      841.24      919.16     96.43 o
  10   8   6     1132.17     1092.09     79.32 o
  -9   9   6      286.62      226.74     62.19 o
  -7   9   6    11057.65    11081.18    752.37 o
  -5   9   6    17075.77    16871.67    950.82 o
  -3   9   6    14434.92    14105.82    711.81 o
  -1   9   6     2425.93     2169.14    141.23 o
   1   9   6     1456.38     1376.05     48.05 o
   3   9   6     3680.31     3586.90     88.91 o
   5   9   6     6684.10     6564.67    262.09 o
   7   9   6     2523.52     2601.26     96.44 o
   9   9   6     1098.55      974.31    105.31 o
  -8  10   6     7416.44     7424.17    607.65 o
  -6  10   6     1768.38     1843.85    157.51 o
  -4  10   6     1508.02     1545.25    104.21 o
  -2  10   6    19326.64    19313.13   1227.47 o
   0  10   6    45509.67    47214.13   1344.86 o
   2  10   6    11502.70    11119.09     97.28 o
   4  10   6     1426.44     1465.87    121.28 o
   6  10   6     1310.39     1298.53     72.94 o
   8  10   6     2327.38     2298.11    101.84 o
  -9  11   6     1180.99     1243.27    114.60 o
  -7  11   6     1099.30     1008.52     69.74 o
  -5  11   6     2046.06     1985.83    191.02 o
  -3  11   6     4538.35     4329.89    459.09 o
  -1  11   6        3.58       83.48     40.82 o
   1  11   6      299.95      307.44     49.40 o
   3  11   6    26547.26    27082.28    945.38 o
   5  11   6     7200.83     7092.04    307.66 o
   7  11   6     2739.93     3230.19    213.03 o
  -8  12   6      286.02      266.80     76.91 o
  -6  12   6     4434.11     4348.00    396.67 o
  -4  12   6     1630.88     1647.41    286.63 o
  -2  12   6      142.93      130.33     50.26 o
   0  12   6    10272.75    10493.96    221.26 o
   2  12   6      955.18      907.03     67.68 o
   4  12   6        3.35       74.55     68.69 o
   6  12   6     5975.08     5799.95    252.55 o
  -5  13   6     2062.10     1840.54    129.93 o
  -3  13   6      994.71      843.64    142.65 o
  -1  13   6       32.40      133.47     50.28 o
   1  13   6     3947.35     3938.03    103.05 o
   3  13   6      106.03       68.70     71.99 o
   5  13   6     3313.55     3129.67    262.89 o
  -4  14   6     4484.83     4271.36    505.27 o
  -2  14   6     2489.61     2308.18    336.59 o
   0  14   6      866.75      825.76     68.73 o
   2  14   6     3871.35     3893.21    199.54 o
   4  14   6      783.72      674.62     91.01 o
  -1  15   6     5969.07     5760.79    280.56 o
   1  15   6     1042.32     1120.49    112.45 o
 -11   1   7    11025.73    11024.91    418.84 o
  -9   1   7    10812.54    11064.65    433.14 o
  -7   1   7    22927.29    23414.32    709.36 o
  -5   1   7     9445.87     9690.89    122.17 o
  -3   1   7     2895.01     3055.70     65.68 o
  -1   1   7     1478.64     1520.72     84.76 o
   1   1   7      654.56      812.09     79.57 o
   3   1   7      632.58      604.27     26.92 o
   5   1   7    15136.34    14370.04    156.52 o
   7   1   7     5384.25     5081.45    170.33 o
   9   1   7     7986.64     8110.95    396.05 o
  11   1   7     1054.65      932.46    129.17 o
 -12   2   7     4684.98     4388.77    191.47 o
 -10   2   7     4053.87     3951.48    187.31 o
  -8   2   7     6895.01     6732.49    212.91 o
  -6   2   7     8215.60     8990.01    269.97 o
  -4   2   7    60288.19    61374.45   2541.58 o
  -2   2   7     4568.46     5141.33    259.39 o
   0   2   7      874.55      923.08     49.41 o
   2   2   7    36495.89    35131.78    573.27 o
   4   2   7    12935.64    11815.67    160.38 o
   6   2   7    33668.38    32697.24    920.31 o
   8   2   7      876.10     1006.13     65.95 o
  10   2   7      490.29      568.53     87.66 o
  12   2   7    10092.33    10040.38    233.83 o
 -11   3   7     4357.61     4346.92    115.49 o
  -9   3   7     3417.66     3332.37     87.95 o
  -7   3   7    10133.15    10581.33    485.29 o
  -5   3   7      107.99      179.63     22.67 o
  -3   3   7     6506.38     6387.54    323.33 o
  -1   3   7    48362.45    47025.21   3088.08 o
   1   3   7    39936.56    38629.81    411.81 o
   3   3   7    16006.01    15295.99     99.80 o
   5   3   7     4340.60     4924.74    180.36 o
   7   3   7     6011.47     6181.04     95.25 o
   9   3   7     8923.60     9059.37    276.00 o
  11   3   7      182.68      162.08     66.32 o
 -12   4   7      442.99      444.51     74.90 o
 -10   4   7     1954.27     2178.15     74.06 o
  -8   4   7     4448.39     4435.37    325.26 o
  -6   4   7     8753.74     9216.96    531.80 o
  -4   4   7    47107.50    47136.80   3942.43 o
  -2   4   7     1948.34     1740.39    269.35 o
   0   4   7     1632.46     1549.65     36.46 o
   2   4   7     1880.15     1742.65     96.88 o
   4   4   7      856.19      839.17     53.66 o
   6   4   7    10346.54    10461.79    372.59 o
   8   4   7      576.60      598.38     81.68 o
  10   4   7     1090.37     1078.83     83.62 o
  12   4   7     8399.37     8915.02    260.14 o
 -11   5   7     6311.92     6618.63    146.27 o
  -9   5   7      109.69      133.83     40.43 o
  -7   5   7    12598.34    12686.04    580.63 o
  -5   5   7      243.18      190.52     40.69 o
  -3   5   7    27270.58    28413.62   1846.42 o
  -1   5   7      100.71      278.45     30.08 o
   1   5   7    21283.99    21818.02    603.20 o
   3   5   7       99.81      118.02     35.00 o
   5   5   7    14070.33    13790.68    556.36 o
   7   5   7     1296.36     1403.95     64.47 o
   9   5   7     2695.94     2598.06     93.55 o
  11   5   7     1115.92     1012.26     98.53 o
 -10   6   7     1030.69     1095.03     59.95 o
  -8   6   7       35.74      120.51     41.57 o
  -6   6   7    11260.94    10835.88    557.72 o
  -4   6   7      998.96     1004.26    145.29 o
  -2   6   7    21257.79    21347.09   1267.57 o
   0   6   7     3068.76     2907.19     66.65 o
   2   6   7      398.62      522.18     37.28 o
   4   6   7    35871.64    36048.54   1382.99 o
   6   6   7        6.00       62.59     70.00 o
   8   6   7      286.52      270.55     67.93 o
  10   6   7     4831.39     4547.19    123.90 o
 -11   7   7     1136.41     1185.66     99.62 o
  -9   7   7    35190.89    35194.74   1517.39 o
  -7   7   7     9230.01     9571.26    724.70 o
  -5   7   7    28002.43    27808.44   2353.44 o
  -3   7   7    21372.57    21317.94   1344.03 o
  -1   7   7     3044.00     3475.20    109.58 o
   1   7   7    33601.14    34576.77    670.44 o
   3   7   7     2240.95     2171.40     99.60 o
   5   7   7     6115.41     6312.05    392.82 o
   7   7   7    16382.17    16561.31    596.73 o
   9   7   7     2250.70     2291.73     97.88 o
  11   7   7     9224.01     8893.54    638.90 o
 -10   8   7      221.14      114.96     57.45 o
  -8   8   7       76.54      108.08     52.85 o
  -6   8   7    18777.69    18456.96   1695.13 o
  -4   8   7     1485.99     1360.46    114.47 o
  -2   8   7    11744.81    11270.82    443.91 o
   0   8   7     7406.17     6629.66    178.35 o
   2   8   7     7965.36     7804.93    266.85 o
   4   8   7    81069.96    83276.97   2667.22 o
   6   8   7     8952.27     8922.74    251.78 o
   8   8   7     3797.70     4101.57    120.34 o
  10   8   7     8162.47     8243.45    153.90 o
  -9   9   7     4880.97     5100.63    283.70 o
  -7   9   7     2608.38     2635.77    235.22 o
  -5   9   7     4950.96     4798.62    322.09 o
  -3   9   7    25363.48    25501.42   1384.50 o
  -1   9   7    16184.33    15570.64    469.06 o
   1   9   7    19622.81    19121.55    902.45 o
   3   9   7     1165.07     1161.38     60.43 o
   5   9   7    12574.60    12023.23    336.63 o
   7   9   7     3187.24     3363.39    101.98 o
   9   9   7       36.71      176.29     75.24 o
  -8  10   7      124.04      145.16     63.02 o
  -6  10   7     8635.80     8446.02    736.21 o
  -4  10   7      529.13      590.20     51.00 o
  -2  10   7     5478.51     5518.03    333.06 o
   0  10   7       79.37      117.66     35.92 o
   2  10   7     4399.78     4644.39     76.39 o
   4  10   7     9505.19     9293.62    347.49 o
   6  10   7      828.19      940.70     84.30 o
   8  10   7       12.99       89.10     74.22 o
  -7  11   7      228.18      245.15     58.31 o
  -5  11   7    11252.05    11412.70    907.72 o
  -3  11   7      246.15      221.45     48.56 o
  -1  11   7     7291.34     7377.81    208.68 o
   1  11   7      532.76      585.30     50.66 o
   3  11   7     4827.52     4792.39    106.08 o
   5  11   7     6092.09     5777.07    220.74 o
   7  11   7     1018.93      928.87     90.02 o
  -6  12   7     1727.95     1614.23    269.06 o
  -4  12   7    28814.20    27135.44   4380.72 o
  -2  12   7      630.53      611.28     62.22 o
   0  12   7      946.83      956.36     52.36 o
   2  12   7     8796.58     8430.66    658.37 o
   4  12   7       86.66      142.91     66.71 o
   6  12   7     4660.08     4642.97    273.19 o
  -5  13   7        9.23       41.28     72.31 o
  -3  13   7       42.63       83.56     74.99 o
  -1  13   7     6490.01     6317.06    226.55 o
   1  13   7      467.07      643.99     74.68 o
   3  13   7     2774.63     2409.60    330.70 o
   5  13   7     4741.55     4500.65    384.93 o
  -4  14   7     4222.81     4049.05    485.42 o
  -2  14   7       44.26       53.86     61.16 o
   0  14   7     2042.40     1893.00    132.40 o
   2  14   7     9997.97    10027.18    316.84 o
   4  14   7     6459.11     5979.09    429.19 o
 -12   0   8     1281.90     1161.35    130.88 o
 -10   0   8    18515.08    18706.85    254.53 o
  -8   0   8     4760.30     4639.18    254.15 o
  -6   0   8    25439.14    25847.97    885.26 o
  -4   0   8    27956.18    27936.32    906.04 o
  -2   0   8     7032.54     7229.43    406.49 o
   0   0   8   120030.93    93929.53    235.92 o
   2   0   8     1540.01     1546.27     30.96 o
   4   0   8     9727.38     8985.40     99.72 o
   6   0   8    37139.13    38389.28    216.73 o
   8   0   8     7959.29     7496.38    118.15 o
 -11   1   8      131.06      148.10     63.73 o
  -9   1   8       52.34       56.04     42.82 o
  -7   1   8    33653.24    34536.07    827.53 o
  -5   1   8    11373.82    12163.37    213.57 o
  -3   1   8    69308.20    70196.27   2480.61 o
  -1   1   8        5.61       48.13     16.38 o
   1   1   8      933.89     1065.27     47.90 o
   3   1   8    65863.87    63351.62    910.91 o
   5   1   8     8583.51     9262.85     99.25 o
   7   1   8    34912.60    27728.72    208.95 o
   9   1   8      670.97      714.78     83.01 o
 -12   2   8      689.33      626.02     96.02 o
 -10   2   8     7088.41     7282.02    207.90 o
  -8   2   8      681.31      623.33     48.10 o
  -6   2   8    16194.40    16160.00    527.97 o
  -4   2   8     1471.23     1321.54     54.05 o
  -2   2   8     3362.29     3696.85    197.57 o
   0   2   8     2093.82     1691.39     59.50 o
   2   2   8    12704.96    12567.51    235.44 o
   4   2   8      796.55      960.55     31.23 o
   6   2   8    30403.20    30289.14    635.10 o
   8   2   8     6661.97     6615.00    421.97 o
  10   2   8    14088.32    14774.04    328.23 o
 -11   3   8     8792.86     9068.07    336.92 o
  -9   3   8      261.93      329.26     48.64 o
  -7   3   8     6866.23     6767.43    365.23 o
  -5   3   8     9319.44     8511.86    486.17 o
  -3   3   8     5419.25     5120.18    248.97 o
  -1   3   8      749.87      554.53     42.19 o
   1   3   8     4132.64     3451.03     43.65 o
   3   3   8     5252.29     5243.91    200.87 o
   5   3   8     6202.43     5999.10    264.98 o
   7   3   8      642.34      572.28     63.82 o
   9   3   8       57.78      122.80     61.42 o
  11   3   8     5319.94     5108.17    114.05 o
 -12   4   8     3234.96     3076.89     88.32 o
 -10   4   8      612.88      673.75     67.10 o
  -8   4   8    13450.63    13158.36    625.52 o
  -6   4   8       52.38       35.26     33.91 o
  -4   4   8     4171.09     4001.74    226.71 o
  -2   4   8    24900.00    25269.49   1224.41 o
   0   4   8    11394.16    11888.60    417.90 o
   2   4   8     8075.04     7924.46    115.77 o
   4   4   8    10722.65    10743.90    198.50 o
   6   4   8     1454.94     1556.20     61.44 o
   8   4   8    21382.69    20808.58   1557.69 o
  10   4   8     5343.10     4913.03    113.53 o
 -11   5   8    18513.67    19111.55    567.01 o
  -9   5   8      494.68      493.17     61.05 o
  -7   5   8     2973.71     3172.91    137.32 o
  -5   5   8    62823.09    59249.90   4384.24 o
  -3   5   8     6560.07     6071.16    457.88 o
  -1   5   8    19810.31    17603.41    610.38 o
   1   5   8     6122.39     5568.76     77.01 o
   3   5   8      173.01      196.59     33.00 o
   5   5   8    34065.82    35481.57   1674.60 o
   7   5   8      366.81      517.72    189.48 o
   9   5   8      252.98      211.47     97.16 o
  11   5   8    21818.10    21159.04    765.78 o
 -10   6   8     1096.88     1004.38     75.82 o
  -8   6   8     2493.50     2542.22     77.09 o
  -6   6   8      136.25      167.53     39.03 o
  -4   6   8       77.97      128.20     34.25 o
  -2   6   8    38777.22    38298.98   1714.29 o
   0   6   8    42126.64    42546.56   1003.08 o
   2   6   8    27482.67    26325.25    443.84 o
   4   6   8     3681.91     3778.24    106.45 o
   6   6   8      742.44      852.71    117.39 o
   8   6   8     6866.78     6700.65    116.16 o
  10   6   8      650.69      563.62     92.60 o
 -11   7   8     6461.45     6816.19    240.19 o
  -9   7   8      956.41      939.33     63.42 o
  -7   7   8     2444.50     2224.16    168.82 o
  -5   7   8     1489.22     1445.71    165.52 o
  -3   7   8       99.33      110.46     40.36 o
  -1   7   8       10.10       74.95     31.13 o
   1   7   8      545.44      516.11     31.70 o
   3   7   8     1887.91     1840.72     55.58 o
   5   7   8     7670.19     7355.15    108.77 o
   7   7   8     3100.75     3076.86     97.98 o
   9   7   8       41.30       92.46     63.84 o
 -10   8   8      721.21      712.18     77.48 o
  -8   8   8     4121.96     3650.18    262.88 o
  -6   8   8      377.77      309.54     50.90 o
  -4   8   8     2687.58     2809.28    168.45 o
  -2   8   8     1658.93     1748.18     42.20 o
   0   8   8       96.20       78.74     32.07 o
   2   8   8     1720.92     1597.27     45.92 o
   4   8   8     7719.01     8067.69    280.75 o
   6   8   8     2233.23     2171.45     82.35 o
   8   8   8       77.66       83.00     68.78 o
  10   8   8        5.31       75.99     78.47 o
  -9   9   8      782.78      748.47     88.54 o
  -7   9   8      582.17      462.55     58.17 o
  -5   9   8     1606.56     1682.45    111.77 o
  -3   9   8     2947.59     2929.56    197.54 o
  -1   9   8      786.39      748.82     70.31 o
   1   9   8     9166.62     9028.25     94.45 o
   3   9   8    14216.64    14416.17    379.26 o
   5   9   8    11124.68    10832.95    317.41 o
   7   9   8      484.10      500.96     80.34 o
   9   9   8      224.38      307.48     92.10 o
  -8  10   8    11354.05    11318.36    854.15 o
  -6  10   8     3929.35     3634.39    214.81 o
  -4  10   8      776.50      647.78     53.01 o
  -2  10   8     8348.43     8672.67    410.40 o
   0  10   8     7040.54     7175.45    226.52 o
   2  10   8     5111.55     4980.70     89.81 o
   4  10   8      100.69      231.00     51.80 o
   6  10   8     4933.75     5274.06    116.85 o
   8  10   8    14749.96    15991.81    188.36 o
  -7  11   8     2672.24     2588.04    210.70 o
  -5  11   8     9573.54     9767.05    629.22 o
  -3  11   8    10566.12    10267.79    706.08 o
  -1  11   8    13525.68    13666.12    530.00 o
   1  11   8     1123.29     1206.54     52.95 o
   3  11   8     4847.72     4532.12    203.63 o
   5  11   8     5064.17     5090.08    201.25 o
   7  11   8      120.21      134.60     76.56 o
  -6  12   8      753.67      726.49     87.09 o
  -4  12   8       80.51      202.75    114.92 o
  -2  12   8    12309.10    12740.86    602.83 o
   0  12   8     2337.74     2236.76     74.14 o
   2  12   8     6109.39     6537.89    137.43 o
   4  12   8      404.47      508.98     90.54 o
   6  12   8      632.89      526.68     63.88 o
  -5  13   8      794.70      779.55     93.36 o
  -3  13   8     7662.62     7255.71   1014.71 o
  -1  13   8      103.72      104.17     49.46 o
   1  13   8     2427.96     2548.28     90.56 o
   3  13   8      126.75      213.08     72.38 o
   5  13   8     1873.85     1736.47    160.89 o
  -4  14   8     1529.08     1307.64    163.74 o
  -2  14   8       71.04       93.86     70.57 o
   0  14   8     6081.47     6188.68    323.77 o
   2  14   8      923.89      858.92     75.05 o
 -11   1   9      467.18      401.39     87.22 o
  -9   1   9     3479.57     3552.99    119.62 o
  -7   1   9       69.89      138.38     48.14 o
  -5   1   9     1099.20     1002.28     56.69 o
  -3   1   9    10809.86    10362.75    258.09 o
  -1   1   9    30339.66    27847.48   1660.61 o
   1   1   9    46630.09    40497.45   1039.38 o
   3   1   9     6907.25     6688.04    136.58 o
   5   1   9      614.33      582.74     40.82 o
   7   1   9     3948.44     3670.59     97.44 o
 -12   2   9    21109.91    20413.34    304.30 o
 -10   2   9     1120.95     1054.66     58.64 o
  -8   2   9       54.33      145.25     45.69 o
  -6   2   9    26259.00    26401.71   1482.62 o
  -4   2   9     5527.79     5748.62    112.19 o
  -2   2   9     9564.37     8013.99    421.62 o
   0   2   9        8.70       53.42     17.04 o
   2   2   9      451.38      333.59     39.89 o
   4   2   9    44078.36    42963.12    646.88 o
   6   2   9      755.51      767.59     70.47 o
   8   2   9      235.72      226.04     78.83 o
 -11   3   9     6659.31     6960.84    259.29 o
  -9   3   9    38220.29    38592.32   1459.19 o
  -7   3   9    32023.13    32245.67   1302.69 o
  -5   3   9    19467.00    19942.75   1622.60 o
  -3   3   9      197.30      188.92     24.33 o
  -1   3   9    10405.72    10977.96    858.41 o
   1   3   9    24462.48    24230.01    466.35 o
   3   3   9       55.90       59.07     45.59 o
   5   3   9     6330.30     6276.90    121.76 o
   7   3   9    24964.37    24881.61    746.41 o
   9   3   9     5852.73     5888.53    113.33 o
  11   3   9     8307.22     7918.45    224.90 o
 -12   4   9     8581.48     8312.65    175.09 o
 -10   4   9     2840.93     2686.14    104.44 o
  -8   4   9      543.63      612.18     48.19 o
  -6   4   9    11731.93    11066.06    871.94 o
  -4   4   9       79.19      139.69     36.11 o
  -2   4   9     3118.81     2937.80    169.00 o
   0   4   9     1470.91     1191.02     36.71 o
   2   4   9       29.03      109.94     39.38 o
   4   4   9    14849.77    14739.59    203.34 o
   6   4   9      852.74      690.54     65.06 o
   8   4   9      196.61      250.06     77.12 o
  10   4   9     7248.44     6921.55    270.87 o
 -11   5   9     3264.03     3031.25    151.29 o
  -9   5   9      130.78      172.55     57.61 o
  -7   5   9     1114.22     1129.79     62.40 o
  -5   5   9     6411.09     6430.74    414.68 o
  -3   5   9    18282.46    17687.00    758.96 o
  -1   5   9        4.91       41.21     26.37 o
   1   5   9    20516.29    20003.36    404.71 o
   3   5   9      458.89      422.91     52.18 o
   5   5   9     7226.91     7378.53    317.41 o
   7   5   9      529.12      506.28     64.75 o
   9   5   9     4455.29     4407.50    111.98 o
  11   5   9      312.37      241.83     78.44 o
 -10   6   9     1996.65     1881.78     78.98 o
  -8   6   9     4052.26     3794.59    137.75 o
  -6   6   9       16.71       33.17     40.12 o
  -4   6   9    25763.38    25254.94   1592.63 o
  -2   6   9      813.55      643.28     58.42 o
   0   6   9     2569.86     2359.24     75.23 o
   2   6   9    24052.34    25382.23    144.93 o
   4   6   9     2908.28     3182.55     79.04 o
   6   6   9    11445.58    12053.27    513.05 o
   8   6   9      211.25      215.79     78.52 o
  10   6   9     1499.12     1385.92    141.80 o
 -11   7   9     6182.32     5780.75    317.41 o
  -9   7   9      216.67      205.00     59.89 o
  -7   7   9     6788.50     6792.07    241.10 o
  -5   7   9    19278.34    18749.07   1421.80 o
  -3   7   9     2900.14     2624.66     78.25 o
  -1   7   9    63274.78    60652.18   2115.16 o
   1   7   9    12814.27    12875.17    175.42 o
   3   7   9    28688.25    27529.81    260.43 o
   5   7   9    10242.10    10080.72    178.93 o
   7   7   9     1702.78     1653.14     78.18 o
   9   7   9    18099.02    18711.03    195.41 o
 -10   8   9     9495.89     9242.10    610.59 o
  -8   8   9     4044.90     4030.00    277.62 o
  -6   8   9     6889.98     7192.31    485.72 o
  -4   8   9    38337.59    38323.18   1870.08 o
  -2   8   9     2120.66     1946.64    126.79 o
   0   8   9      877.93      866.31     42.62 o
   2   8   9    15696.01    14933.60    574.82 o
   4   8   9     1735.38     1885.35     92.92 o
   6   8   9    13866.68    13989.85    163.26 o
   8   8   9     2537.51     2725.22    105.65 o
  10   8   9     1123.73     1076.60    189.10 o
  -9   9   9     1747.49     1500.07     84.36 o
  -7   9   9    14533.79    14769.47    982.72 o
  -5   9   9      111.82      154.99     45.23 o
  -3   9   9       34.55       55.53     44.03 o
  -1   9   9     9144.30     8602.12    305.17 o
   1   9   9     1242.89     1154.76     55.83 o
   3   9   9     2051.79     2039.01     76.77 o
   5   9   9    18858.84    19121.30    771.78 o
   7   9   9     3008.72     3160.19    213.79 o
   9   9   9    13535.18    13728.37    241.52 o
  -8  10   9      251.10      225.03     65.40 o
  -6  10   9      448.26      470.12     55.70 o
  -4  10   9     4025.72     3879.27    104.79 o
  -2  10   9     4756.08     4962.76    211.27 o
   0  10   9      624.82      638.67     66.09 o
   2  10   9     3678.42     3698.51     75.35 o
   4  10   9     2221.86     2323.15     71.39 o
   6  10   9     4270.59     4261.49    143.22 o
   8  10   9     1076.83      974.26    107.63 o
  -7  11   9     1422.74     1288.26    151.42 o
  -5  11   9     6971.35     6863.20    470.57 o
  -3  11   9     2918.34     2687.91    130.74 o
  -1  11   9     1757.87     1841.92     77.09 o
   1  11   9     2611.60     2547.59     62.55 o
   3  11   9     1043.93     1133.16     85.35 o
   5  11   9     2021.25     2019.10     73.37 o
   7  11   9     4360.42     4517.34    116.83 o
  -6  12   9     6973.95     6604.92    661.41 o
  -4  12   9      228.84      250.36     67.09 o
  -2  12   9    10463.83    10227.95    505.98 o
   0  12   9     7029.99     7006.99    245.21 o
   2  12   9     4281.16     4355.59    111.56 o
   4  12   9    23376.38    23921.96   1433.36 o
   6  12   9     2844.69     3055.21    110.02 o
  -5  13   9     1387.06     1335.20    223.95 o
  -3  13   9    12995.49    12642.96    631.42 o
  -1  13   9     6171.58     5835.77    269.65 o
   1  13   9    14903.35    14972.53    518.12 o
   3  13   9     1701.68     1739.28    110.41 o
   5  13   9      907.71      883.03     94.92 o
  -2  14   9     2704.02     2659.70    231.38 o
   0  14   9       49.49       79.86     65.39 o
   2  14   9     1376.16     1306.35    137.61 o
 -12   0  10     8238.24     7939.72    215.21 o
 -10   0  10      217.99      259.47     97.63 o
  -8   0  10    34038.31    33677.57    298.98 o
  -6   0  10      321.14      293.62     49.67 o
  -4   0  10    10289.52    10292.74     90.24 o
  -2   0  10    93759.63    79966.88    285.49 o
   0   0  10    10269.06    11236.30     97.44 o
   2   0  10    25470.69    22235.85    693.32 o
   4   0  10     8725.96     8340.71    104.85 o
   6   0  10     1190.91     1130.77     65.72 o
 -11   1  10     8274.63     8214.59    148.40 o
  -9   1  10     5624.41     5475.56    147.98 o
  -7   1  10       19.89      106.97     41.86 o
  -5   1  10    53977.14    54239.57   1253.28 o
  -3   1  10     2485.44     2440.53     88.79 o
  -1   1  10     5545.44     5037.69    154.19 o
   1   1  10    16584.95    15082.66    301.28 o
   3   1  10     3297.75     3474.83     51.07 o
   5   1  10    30451.65    29107.73    521.89 o
   7   1  10       86.16       92.70     59.83 o
 -12   2  10     2559.84     2722.24    145.60 o
 -10   2  10      174.79      212.42     61.23 o
  -8   2  10     3181.25     3513.85    160.69 o
  -6   2  10     1683.34     1611.51     77.90 o
  -4   2  10      226.61      148.31     23.98 o
  -2   2  10    28303.95    28325.89   1573.46 o
   0   2  10     2388.03     2584.73     93.82 o
   2   2  10    20343.43    18813.86    432.48 o
   4   2  10     1065.99     1049.09     58.69 o
   6   2  10     2235.90     2245.59     85.86 o
   8   2  10     3125.13     3321.66    104.47 o
 -11   3  10      829.14      918.14     73.50 o
  -9   3  10      418.55      484.21     59.46 o
  -7   3  10     2685.49     2704.54    134.63 o
  -5   3  10     1422.22     1373.82    119.56 o
  -3   3  10    15398.65    15940.53    757.20 o
  -1   3  10     2159.86     1736.78    130.00 o
   1   3  10     3771.66     3548.35     48.96 o
   3   3  10    11849.77    11755.06    147.21 o
   5   3  10     2020.49     1950.98     80.54 o
   7   3  10     4751.35     4952.00    123.47 o
   9   3  10      486.67      427.39     83.96 o
 -10   4  10    10864.60    10676.06    290.95 o
  -8   4  10     6647.53     6535.88    469.59 o
  -6   4  10    11423.26    11444.34    765.14 o
  -4   4  10      309.75      310.53     34.90 o
  -2   4  10     4650.45     4397.62    204.86 o
   0   4  10    43885.92    42242.95   1754.46 o
   2   4  10      728.83      626.86     46.21 o
   4   4  10    10702.61    10165.18    148.16 o
   6   4  10     4871.73     4978.87     91.12 o
   8   4  10      874.82      660.42     76.10 o
  10   4  10     3814.26     3912.44    166.97 o
 -11   5  10     1650.88     1674.77    102.75 o
  -9   5  10     1742.03     1897.97    107.23 o
  -7   5  10    12668.43    12735.76    831.50 o
  -5   5  10    10435.12    10645.55    654.61 o
  -3   5  10    38271.28    38562.14   1961.90 o
  -1   5  10     3146.84     2887.31    114.79 o
   1   5  10     1390.03     1462.50     44.12 o
   3   5  10    49903.45    49451.49   3082.79 o
   5   5  10    13238.42    13274.88    206.48 o
   7   5  10    21257.53    21526.65    421.40 o
   9   5  10     1873.18     2035.02     97.35 o
 -10   6  10    11127.96    11163.38    498.62 o
  -8   6  10     3693.96     3650.87    197.48 o
  -6   6  10    18290.32    18344.27   1206.41 o
  -4   6  10      422.64      404.34     43.16 o
  -2   6  10     3114.73     2923.30    158.83 o
   0   6  10    19514.39    19012.09    480.70 o
   2   6  10     3466.90     3009.49     85.76 o
   4   6  10       46.76       31.67     45.03 o
   6   6  10    11833.18    11490.26    138.24 o
   8   6  10     6478.72     6671.24    154.43 o
  10   6  10     8394.85     7898.11    144.66 o
  -9   7  10      577.30      496.34     67.90 o
  -7   7  10    13091.73    12734.91    688.21 o
  -5   7  10     6471.22     6234.76    573.74 o
  -3   7  10    10083.61     9726.05    424.00 o
  -1   7  10     2880.52     2646.40    124.53 o
   1   7  10       36.37       93.98     32.39 o
   3   7  10       62.24       67.50     40.76 o
   5   7  10     4803.00     4956.56    104.21 o
   7   7  10      551.62      379.73     67.53 o
   9   7  10     2982.66     2880.12    207.71 o
 -10   8  10      158.66      141.13     85.48 o
  -8   8  10     1053.14      759.03     81.99 o
  -6   8  10      104.10      159.61     67.66 o
  -4   8  10      130.05      106.15     39.34 o
  -2   8  10       34.85       66.84     34.14 o
   0   8  10       11.96       88.13     39.48 o
   2   8  10      560.63      509.86     36.88 o
   4   8  10      229.35      254.68     49.33 o
   6   8  10     1359.89     1388.48     87.84 o
   8   8  10     2632.27     2428.19     98.17 o
  -9   9  10       33.54       42.50     85.86 o
  -7   9  10     3890.11     3690.73    427.67 o
  -5   9  10     8117.24     7849.13    388.21 o
  -3   9  10    13315.61    13334.97    567.56 o
  -1   9  10      585.61      580.03     44.62 o
   1   9  10     1959.83     1981.22     58.07 o
   3   9  10     4757.82     4975.56    129.35 o
   5   9  10     1660.12     1662.35     78.78 o
   7   9  10      826.94      781.30     87.57 o
  -8  10  10     6830.95     6666.89    455.10 o
  -6  10  10     5576.77     5598.41    252.87 o
  -4  10  10      338.30      353.25     70.19 o
  -2  10  10     2911.16     2837.97    113.36 o
   0  10  10     9088.46     9459.49    144.24 o
   2  10  10    12255.87    12413.65    118.12 o
   4  10  10      267.15      284.48     47.84 o
   6  10  10     3609.42     3502.10    121.66 o
   8  10  10     5036.26     4999.12    183.97 o
  -7  11  10     1907.49     2161.28    393.01 o
  -5  11  10     1852.26     1809.86     78.44 o
  -3  11  10     4992.73     5097.32    130.39 o
  -1  11  10     2745.70     2586.12    142.29 o
   1  11  10    12044.82    11824.73    170.79 o
   3  11  10    17479.18    18054.07    380.41 o
   5  11  10    15136.54    13743.43    602.33 o
   7  11  10     8339.42     8105.49    149.75 o
  -6  12  10     4773.50     4294.82    682.68 o
  -4  12  10       28.56       92.69     47.37 o
  -2  12  10     1852.96     1852.09     96.62 o
   0  12  10     3074.47     3133.80     70.13 o
   2  12  10       53.79       98.06     45.43 o
   4  12  10      638.93      689.78     98.38 o
   6  12  10     7201.84     7654.23    213.69 o
  -3  13  10     4106.07     4035.92    176.66 o
  -1  13  10     1541.19     1345.90     70.23 o
   1  13  10     1792.73     1805.33     85.39 o
   3  13  10      130.85       77.75     76.56 o
   0  14  10       35.60       44.12     59.61 o
 -11   1  11     4675.57     4412.20    122.49 o
  -9   1  11    12465.55    11866.71    249.78 o
  -7   1  11    12134.70    11994.02    530.99 o
  -5   1  11      920.26      976.44     41.04 o
  -3   1  11     2687.62     2354.04     62.80 o
  -1   1  11     3767.39     3559.42    121.79 o
   1   1  11      158.33      183.83     20.23 o
   3   1  11      175.93      237.13     28.31 o
   5   1  11     8101.89     8145.82    123.28 o
   7   1  11    15024.00    14647.43    165.64 o
 -10   2  11     6299.75     5974.24    139.15 o
  -8   2  11     4434.38     4343.92    178.40 o
  -6   2  11     8744.74     8447.75    509.03 o
  -4   2  11    38958.73    37491.93    948.65 o
  -2   2  11     1539.04     1437.82    115.34 o
   0   2  11     6152.55     5809.70    166.56 o
   2   2  11    28577.33    25688.99    235.28 o
   4   2  11    16699.69    16630.70    165.45 o
   6   2  11    14693.32    13970.63    171.71 o
   8   2  11      212.09      134.67     72.94 o
 -11   3  11      361.36      550.61     97.23 o
  -9   3  11     2660.60     2705.23    104.37 o
  -7   3  11     2074.30     2142.22    207.21 o
  -5   3  11     9419.11     8917.22    414.63 o
  -3   3  11    13040.84    12946.65    597.41 o
  -1   3  11    62796.05    63205.28   4105.25 o
   1   3  11    27332.04    25005.20    650.98 o
   3   3  11    10552.24    10256.54    141.51 o
   5   3  11     2012.44     2181.58     88.52 o
   7   3  11     5865.82     5825.96    129.55 o
   9   3  11    10794.67    10519.43    181.21 o
 -10   4  11     5155.12     5190.57    137.94 o
  -8   4  11     3611.86     3547.74    219.68 o
  -6   4  11     2551.24     2275.85    193.31 o
  -4   4  11    17237.01    17376.70    776.91 o
  -2   4  11     4545.10     4557.44    211.60 o
   0   4  11     1573.41     1889.44    130.37 o
   2   4  11    13998.03    13554.76     93.91 o
   4   4  11     3226.25     3067.31     99.53 o
   6   4  11    10077.58    10302.51    166.78 o
   8   4  11      563.42      571.18     83.96 o
  10   4  11      122.30      148.35    101.62 o
 -11   5  11     3374.52     3493.59     94.84 o
  -9   5  11      434.50      412.19     62.44 o
  -7   5  11     7300.74     7655.84    386.89 o
  -5   5  11       14.24       68.47     31.45 o
  -3   5  11     5216.35     5586.01    329.83 o
  -1   5  11      484.94      445.20     35.94 o
   1   5  11     8285.55     8011.47     79.44 o
   3   5  11      306.24      373.82     86.43 o
   5   5  11    13312.64    13550.66    187.10 o
   7   5  11     1117.23      899.05     80.82 o
   9   5  11     9237.13     9498.05    264.03 o
 -10   6  11      375.99      385.72     75.11 o
  -8   6  11     1518.36     1511.40     69.31 o
  -6   6  11    11876.62    11465.35    584.44 o
  -4   6  11      665.61      665.12     36.21 o
  -2   6  11     5297.43     5171.65    200.74 o
   0   6  11     2795.30     2621.75     79.61 o
   2   6  11      409.71      460.43     45.67 o
   4   6  11     9326.69     9977.13    176.46 o
   6   6  11      946.73      840.32     71.61 o
   8   6  11     3135.49     3000.35     92.25 o
  10   6  11     6245.93     6225.11    265.93 o
  -9   7  11    33767.55    33942.16   1363.39 o
  -7   7  11     2793.22     2525.51    233.50 o
  -5   7  11    12080.62    11705.37    657.18 o
  -3   7  11     4874.29     4648.04    194.69 o
  -1   7  11      485.51      447.94     43.15 o
   1   7  11    19877.98    18876.95    397.68 o
   3   7  11     3075.85     2842.25    132.21 o
   5   7  11     1601.37     1529.53     72.83 o
   7   7  11    37136.15    38794.43    244.99 o
   9   7  11     3795.22     3979.82    120.12 o
  -8   8  11      691.16      648.48     79.35 o
  -6   8  11    17066.23    16697.04   1337.25 o
  -4   8  11     4507.35     4330.43    206.49 o
  -2   8  11    21720.76    20396.23    834.01 o
   0   8  11     8413.78     8576.00    192.03 o
   2   8  11     2632.54     2438.23    135.52 o
   4   8  11    15498.20    15690.90    639.59 o
   6   8  11      830.26     1007.80     78.33 o
   8   8  11     2844.72     3059.00    254.06 o
  -9   9  11     2746.64     2884.83    320.16 o
  -7   9  11     1329.44     1373.01    142.27 o
  -5   9  11       70.92       78.25     57.45 o
  -3   9  11    12624.98    12567.67    696.47 o
  -1   9  11     1948.54     1787.36    100.89 o
   1   9  11    27720.96    27242.85    378.68 o
   3   9  11       39.33       62.09     40.01 o
   5   9  11      229.39      196.34     69.14 o
   7   9  11     7328.32     7239.50    195.27 o
  -8  10  11     2924.08     2845.07    123.83 o
  -6  10  11     1506.20     1432.88     70.34 o
  -4  10  11      493.41      477.71     58.09 o
  -2  10  11     7711.57     7444.43    437.60 o
   0  10  11     4861.50     4614.13     75.31 o
   2  10  11     1596.01     1598.18     56.89 o
   4  10  11      177.76      216.91     62.46 o
   6  10  11     4810.27     4783.36    111.85 o
  -7  11  11     4227.34     4250.33    375.82 o
  -5  11  11     1170.18     1167.45     76.63 o
  -3  11  11      939.49      930.64     64.95 o
  -1  11  11    16820.83    16822.53    500.03 o
   1  11  11     1446.47     1347.89     59.38 o
   3  11  11     9447.36     9868.81    169.72 o
   5  11  11      114.91      114.57     81.03 o
  -4  12  11    13572.24    13426.70    474.29 o
  -2  12  11     1471.03     1488.18    129.70 o
   0  12  11     1362.47     1329.69     68.79 o
   2  12  11     7657.89     8089.67     99.80 o
   4  12  11     2361.98     2191.52    157.37 o
  -3  13  11       89.17      135.62     62.74 o
  -1  13  11    10134.15     9939.50    215.28 o
   1  13  11     3705.24     3693.90     81.55 o
   3  13  11      937.45     1044.29     84.37 o
 -10   0  12    35093.07    32757.07    342.10 o
  -8   0  12     4739.74     4569.25    144.17 o
  -6   0  12    24405.54    25277.99   1364.41 o
  -4   0  12    10238.87     9380.66    262.99 o
  -2   0  12     2221.72     1918.69     61.92 o
   0   0  12   106272.74    96132.57    296.51 o
   2   0  12     6119.38     6081.44     97.25 o
   4   0  12    25184.09    24263.46    183.11 o
 -11   1  12     1255.05     1076.90     94.68 o
  -9   1  12    13241.63    12004.40    524.17 o
  -7   1  12     3422.06     3671.56    151.65 o
  -5   1  12     1440.94     1259.14     54.24 o
  -3   1  12    16619.55    14987.28    394.09 o
  -1   1  12     5304.64     5030.41    251.11 o
   1   1  12      255.93      238.54     32.83 o
   3   1  12    32922.87    29946.08    139.12 o
   5   1  12      902.98      802.16     78.83 o
 -10   2  12     5088.10     4779.51    190.52 o
  -8   2  12      126.61      134.40     51.40 o
  -6   2  12     4928.51     5258.87    311.32 o
  -4   2  12     3666.10     3438.51     81.89 o
  -2   2  12      295.53      264.83     52.06 o
   0   2  12    18414.13    16856.66    959.44 o
   2   2  12      497.03      439.13     30.78 o
   4   2  12     5403.96     5420.60    115.11 o
   6   2  12     2078.39     2158.97     85.29 o
 -11   3  12     1048.20     1047.38    155.76 o
  -9   3  12     4984.59     4858.79    102.69 o
  -7   3  12      241.13      282.04     60.48 o
  -5   3  12     8171.77     8677.25    331.21 o
  -3   3  12       55.80      210.59     29.80 o
  -1   3  12     7973.08     7924.47    510.59 o
   1   3  12     7546.69     7138.33     81.35 o
   3   3  12     1085.20     1293.37     50.64 o
   5   3  12     4135.02     4417.86    114.92 o
   7   3  12      332.43      386.55     77.12 o
 -10   4  12     1578.25     1553.16     80.59 o
  -8   4  12    16432.76    16702.63    930.14 o
  -6   4  12       67.66      114.13     43.60 o
  -4   4  12        4.61       76.66     31.12 o
  -2   4  12    19071.29    17788.82    903.63 o
   0   4  12     2622.19     2375.61    116.38 o
   2   4  12     9423.91     8524.81    109.03 o
   4   4  12     1943.83     2052.79     84.15 o
   6   4  12     7662.54     7557.92    155.19 o
   8   4  12    28818.73    28521.76    283.98 o
  -9   5  12     3343.63     3109.55    141.09 o
  -7   5  12     1436.13     1438.55     79.32 o
  -5   5  12    43039.83    46095.48   1815.11 o
  -3   5  12    16306.48    16808.14    859.22 o
  -1   5  12    21490.11    20999.58    733.10 o
   1   5  12    11424.38    11605.58    339.06 o
   3   5  12     5336.56     5639.81    135.24 o
   5   5  12    12839.20    12936.55    187.67 o
   7   5  12     1003.83      869.21    107.70 o
   9   5  12       36.17       56.23     91.75 o
 -10   6  12     7719.13     7908.42    385.79 o
  -8   6  12    26435.51    27460.65    939.19 o
  -6   6  12     1886.36     2025.88     90.89 o
  -4   6  12     1318.37     1338.74     72.83 o
  -2   6  12    16617.86    15739.49    724.93 o
   0   6  12     3902.27     3346.30    120.94 o
   2   6  12    22712.63    22082.73    214.84 o
   4   6  12      506.70      454.55     99.91 o
   6   6  12     1878.47     1795.98    102.00 o
   8   6  12    16741.17    16305.88    251.49 o
  -9   7  12      969.34      897.94     75.86 o
  -7   7  12      399.41      371.07     55.36 o
  -5   7  12     1222.48     1127.95     45.36 o
  -3   7  12     1741.82     1800.42     91.38 o
  -1   7  12      136.31      143.78     35.05 o
   1   7  12     4521.08     4020.21    172.42 o
   3   7  12     3391.95     3317.86    248.26 o
   5   7  12     3427.24     3544.66    133.34 o
   7   7  12      152.68       87.41     65.12 o
   9   7  12        4.94       77.88     75.15 o
  -8   8  12      238.29      228.96     85.68 o
  -6   8  12      149.20      173.40     68.19 o
  -4   8  12     1394.51     1306.23     54.65 o
  -2   8  12      543.20      541.98     46.13 o
   0   8  12     3939.23     4022.81     67.82 o
   2   8  12       52.00       66.01     47.08 o
   4   8  12      683.19      549.99     62.92 o
   6   8  12      231.21      154.35     68.04 o
   8   8  12      324.60      344.17     92.63 o
  -7   9  12     1339.78     1268.10    156.04 o
  -5   9  12     3624.84     3745.66    130.92 o
  -3   9  12       64.70       69.62     45.73 o
  -1   9  12      325.67      323.07     44.76 o
   1   9  12     4491.43     4371.22     79.31 o
   3   9  12     6680.60     6503.22    482.26 o
   5   9  12    14534.82    15680.84    166.13 o
   7   9  12     5187.14     5377.98    131.85 o
  -6  10  12     2541.39     2337.20     77.96 o
  -4  10  12      132.07      133.59     53.22 o
  -2  10  12     9473.74     9323.63    453.08 o
   0  10  12    10684.30    10325.77    336.13 o
   2  10  12     5412.12     5593.75     84.29 o
   4  10  12     2069.14     1846.66     74.20 o
   6  10  12     7181.75     7212.31    136.46 o
  -5  11  12    19899.09    20319.54    823.00 o
  -3  11  12     6474.04     6263.44    307.97 o
  -1  11  12     2820.81     2839.45     75.37 o
   1  11  12      172.92      203.52     54.26 o
   3  11  12      261.53      300.98     55.55 o
   5  11  12     7179.38     7797.54    353.78 o
  -4  12  12      334.24      322.72     65.08 o
  -2  12  12     4172.88     4129.64    239.07 o
   0  12  12      234.06      209.23     55.57 o
   2  12  12     5268.67     5137.45     85.01 o
   4  12  12     1102.22      867.39    118.24 o
  -1  13  12        5.83       71.72     59.32 o
   1  13  12     1589.84     1718.21     76.95 o
 -11   1  13       22.91       92.48     91.34 o
  -9   1  13     1211.39     1109.59    132.02 o
  -7   1  13       46.67       83.65     45.94 o
  -5   1  13     1733.13     1737.80     42.50 o
  -3   1  13    19476.64    19526.15    622.53 o
  -1   1  13    15869.08    14947.44    714.12 o
   1   1  13    20592.75    19099.86    471.76 o
   3   1  13     6955.62     6438.56    212.17 o
   5   1  13     3149.53     3029.89     94.60 o
 -10   2  13      262.36      152.28     72.74 o
  -8   2  13        9.13       62.71     44.42 o
  -6   2  13    15402.52    15099.38    470.04 o
  -4   2  13    12936.86    13187.82    269.18 o
  -2   2  13    15397.48    16128.35    765.85 o
   0   2  13    11954.45    11879.25    924.68 o
   2   2  13    11526.77    11154.98    102.88 o
   4   2  13    27302.72    26708.30    223.95 o
   6   2  13     4902.11     4864.05    117.96 o
  -9   3  13    27456.42    27963.66   1358.38 o
  -7   3  13     8597.91     8823.70    486.90 o
  -5   3  13     2357.03     2337.57     54.32 o
  -3   3  13     6247.48     6446.78    361.46 o
  -1   3  13     3889.48     3564.11    161.21 o
   1   3  13     9287.12     8260.16    359.48 o
   3   3  13      350.00      403.72     61.16 o
   5   3  13     1142.60      989.26     83.96 o
   7   3  13    29382.16    29246.61    261.18 o
 -10   4  13      435.36      444.33     71.95 o
  -8   4  13      815.49      827.23     63.00 o
  -6   4  13     4596.67     4558.61    228.78 o
  -4   4  13     6112.34     6436.45    340.38 o
  -2   4  13     9860.54     9418.60    536.03 o
   0   4  13    11087.22    10743.66    406.42 o
   2   4  13     9565.44     9706.09    102.93 o
   4   4  13    14548.86    13708.88    185.01 o
   6   4  13      429.84      285.12     83.77 o
   8   4  13     1027.45      768.54     94.03 o
  -9   5  13      528.41      536.04     61.40 o
  -7   5  13    16137.02    16031.86    577.62 o
  -5   5  13     3577.79     3652.39    163.32 o
  -3   5  13    16620.97    16781.17    690.42 o
  -1   5  13      576.92      444.56     40.62 o
   1   5  13    20662.29    19573.92    460.98 o
   3   5  13     1605.61     1500.33     59.64 o
   5   5  13     8020.41     7922.25    168.68 o
   7   5  13      791.37      837.87     92.51 o
   9   5  13     2156.58     2137.89    152.34 o
 -10   6  13     3167.76     2923.59    243.84 o
  -8   6  13     9897.95    10158.69    354.24 o
  -6   6  13     2029.90     2011.56     75.09 o
  -4   6  13    11772.66    11698.60    548.26 o
  -2   6  13      216.85      258.58     36.35 o
   0   6  13     6390.03     6188.86    241.76 o
   2   6  13     4719.92     4573.42     75.89 o
   4   6  13      412.93      476.96     91.94 o
   6   6  13    13835.03    13761.69    217.11 o
   8   6  13      468.16      489.50    124.61 o
  -9   7  13      294.55      246.91     68.10 o
  -7   7  13    19329.05    19401.07    631.61 o
  -5   7  13       54.48       99.60     46.38 o
  -3   7  13       40.77      110.78     42.01 o
  -1   7  13    39923.02    38839.24    985.35 o
   1   7  13      974.46      900.55     57.47 o
   3   7  13     9052.05     9272.70    107.33 o
   5   7  13     3321.17     3684.08    138.66 o
   7   7  13       72.85      117.20    111.88 o
  -8   8  13     9392.26     9594.66    579.16 o
  -6   8  13     3536.32     3634.30    246.42 o
  -4   8  13    23483.09    24367.85    922.22 o
  -2   8  13     1268.86     1257.27     65.91 o
   0   8  13     2772.78     2691.59     62.11 o
   2   8  13    21530.10    21612.52    151.08 o
   4   8  13     9472.90     9586.02    203.25 o
   6   8  13    17043.56    17630.21    258.52 o
   8   8  13      843.99      799.69    136.57 o
  -7   9  13    20092.15    20617.70    812.73 o
  -5   9  13     4130.68     3925.84    166.45 o
  -3   9  13     4920.58     4589.06    238.88 o
  -1   9  13     4706.96     4562.15    220.54 o
   1   9  13     2208.58     2109.07     60.37 o
   3   9  13       59.44       91.16     58.38 o
   5   9  13     6203.96     6260.94    183.49 o
   7   9  13     1429.17     1312.93    173.42 o
  -6  10  13      737.41      721.08     62.69 o
  -4  10  13     4002.00     4185.12    190.66 o
  -2  10  13      101.09       98.76     50.79 o
   0  10  13     2614.38     2368.44     69.79 o
   2  10  13     7428.02     7668.65    100.32 o
   4  10  13      275.00      200.17     61.03 o
   6  10  13     3457.81     3777.23    112.58 o
  -5  11  13     1654.84     1623.83     69.34 o
  -3  11  13     1778.28     1747.19     70.44 o
  -1  11  13       48.73       49.12     49.25 o
   1  11  13     7427.33     7396.99    146.65 o
   3  11  13      682.56      698.37     66.36 o
   5  11  13      294.96      157.85    105.42 o
  -4  12  13     2671.32     2354.29    191.88 o
  -2  12  13     5076.59     4853.13    255.33 o
   0  12  13     2791.58     2883.15     81.29 o
   2  12  13      220.07      205.42     54.22 o
 -10   0  14      519.12      545.92    119.67 o
  -8   0  14    25954.67    25020.22    272.01 o
  -6   0  14     1151.70     1295.89     81.30 o
  -4   0  14      818.06      774.94     62.97 o
  -2   0  14    34153.66    31951.50    217.87 o
   2   0  14    38290.38    37741.74    239.53 o
   4   0  14     4315.82     4154.59    100.67 o
  -9   1  14      718.95      646.73    125.08 o
  -7   1  14       32.20       93.30     49.92 o
  -5   1  14    17213.19    16769.04    209.22 o
  -3   1  14    10840.50    10883.98    212.18 o
  -1   1  14    29743.63    28672.01    202.68 o
   1   1  14    16559.26    16327.19    303.82 o
   3   1  14     5573.51     5201.59    109.41 o
   5   1  14    14160.89    14266.39    166.21 o
 -10   2  14       45.18      114.53     84.77 o
  -8   2  14    14788.57    15330.06    737.09 o
  -6   2  14      576.16      494.35     53.78 o
  -4   2  14      230.84      294.54     34.91 o
  -2   2  14     5371.06     4996.67    299.93 o
   0   2  14     2146.69     2126.88    210.56 o
   2   2  14     6729.21     6427.34    124.23 o
   4   2  14       56.38       62.68     68.95 o
   6   2  14      533.89      536.99     72.18 o
  -9   3  14      657.94      697.60    100.13 o
  -7   3  14    11668.21    12553.84    463.22 o
  -5   3  14      162.11      213.25     50.24 o
  -3   3  14     3928.29     3808.13    157.64 o
  -1   3  14     3073.84     3205.35     71.34 o
   1   3  14     2356.44     2343.23     60.42 o
   3   3  14     2357.98     2186.70     95.16 o
   5   3  14      101.24      160.70     75.41 o
   7   3  14     1969.96     2037.59    112.26 o
 -10   4  14    15726.85    15640.17    568.99 o
  -8   4  14     1514.32     1606.84     70.18 o
  -6   4  14     9768.53    10276.87    328.98 o
  -4   4  14     1147.17     1226.51    102.57 o
  -2   4  14      213.10      184.24     41.01 o
   0   4  14    24801.13    24174.41   1044.96 o
   2   4  14     1016.88     1142.56     62.07 o
   4   4  14      627.31      646.21     95.16 o
   6   4  14    10934.58    11462.34    190.52 o
   8   4  14      616.86      654.19    125.56 o
  -9   5  14     4893.48     4680.58    211.05 o
  -7   5  14    11696.12    12150.04    284.14 o
  -5   5  14     3408.33     3488.54    254.91 o
  -3   5  14    14520.74    14894.08    764.90 o
  -1   5  14     1119.23     1078.85     43.72 o
   1   5  14      415.34      325.52     42.30 o
   3   5  14    31273.59    31000.34    512.68 o
   5   5  14     7879.37     8167.47    166.97 o
   7   5  14     7734.72     8084.46    190.71 o
   9   5  14     2895.47     2531.65    168.49 o
  -8   6  14     2611.82     2700.70     99.35 o
  -6   6  14     1153.36     1199.95     94.88 o
  -4   6  14     2120.38     2055.86    107.41 o
  -2   6  14     3159.07     3006.34     76.44 o
   0   6  14    18734.16    17345.83    807.32 o
   2   6  14      348.03      367.33     55.83 o
   4   6  14      187.81      229.65    104.28 o
   6   6  14    12032.97    12299.26    208.38 o
   8   6  14     4937.15     4531.07    163.36 o
  -7   7  14      935.78     1004.36     84.00 o
  -5   7  14     7939.08     8178.52    536.40 o
  -3   7  14     3202.98     3282.56    135.66 o
  -1   7  14      711.26      719.46     49.57 o
   1   7  14      281.01      205.55     50.05 o
   3   7  14     1171.23     1258.52     80.73 o
   5   7  14       19.80        0.00     81.87 o
   7   7  14       45.71       44.45    100.29 o
  -8   8  14       22.54      149.28     86.90 o
  -6   8  14       61.19       95.96     51.27 o
  -4   8  14      881.37      871.90     51.21 o
  -2   8  14     1705.02     1839.38     60.79 o
   0   8  14     1286.89     1147.59     59.71 o
   2   8  14     1831.91     1886.46     74.32 o
   4   8  14       45.25       66.86     86.81 o
   6   8  14       51.71       86.81    104.28 o
  -7   9  14     7081.69     6821.97    248.53 o
  -5   9  14     8037.47     8062.39    375.20 o
  -3   9  14     8978.56     9097.18    314.96 o
  -1   9  14     3114.24     2944.91    123.38 o
   1   9  14      167.25      116.34     47.93 o
   3   9  14     3378.79     3405.65     83.00 o
   5   9  14     1370.90     1382.08    130.12 o
  -6  10  14     2769.84     2716.39    101.82 o
  -4  10  14      636.74      611.73     66.24 o
  -2  10  14     9486.55     9243.89    375.15 o
   0  10  14    11947.38    11765.68    171.00 o
   2  10  14     1847.33     1700.97     67.05 o
   4  10  14      200.03      209.65     55.62 o
  -3  11  14     2812.88     2922.50    155.45 o
  -1  11  14        1.70       71.14     56.48 o
   1  11  14      897.47      950.17     69.59 o
   3  11  14    14932.27    15006.88    146.71 o
  -2  12  14      459.70      349.44     59.00 o
   0  12  14     4368.85     4440.80     88.39 o
  -9   1  15     3868.70     3926.91    114.30 o
  -7   1  15    16118.97    16114.67    159.01 o
  -5   1  15     2697.46     2576.33     60.46 o
  -3   1  15      239.75      195.85     37.20 o
  -1   1  15     1633.28     1634.33     70.47 o
   1   1  15      307.92      359.96     56.99 o
   3   1  15       16.68       43.31     63.06 o
 -10   2  15     4765.03     4230.35    224.90 o
  -8   2  15     3328.86     3556.64    116.28 o
  -6   2  15     3617.42     3564.99     68.59 o
  -4   2  15    20537.84    21031.27    639.03 o
  -2   2  15     1521.34     1612.87     78.64 o
   0   2  15      194.55      253.69     44.72 o
   2   2  15    12761.15    12942.06    172.28 o
   4   2  15     8092.94     7919.21    146.26 o
  -9   3  15     1699.54     1755.96    122.30 o
  -7   3  15     9782.18    10126.38    265.66 o
  -5   3  15      773.28      722.94     47.28 o
  -3   3  15    17582.39    17983.23   1030.13 o
  -1   3  15    44369.82    44029.71   2023.58 o
   1   3  15    23900.71    22285.42   1120.23 o
   3   3  15    16745.55    15681.90    206.29 o
   5   3  15       82.04      118.91     76.55 o
  -8   4  15      529.60      560.12     63.70 o
  -6   4  15      349.79      424.93     60.49 o
  -4   4  15     7099.18     7034.09    146.26 o
  -2   4  15      482.44      493.26     42.30 o
   0   4  15      267.24      256.01     46.53 o
   2   4  15    11673.32    11155.66    148.64 o
   4   4  15     4917.20     4600.78    148.54 o
   6   4  15     4984.28     5069.20    145.12 o
  -9   5  15      370.02      397.03     66.10 o
  -7   5  15     5929.90     6227.76    215.74 o
  -5   5  15       46.69      107.39     66.93 o
  -3   5  15     7937.95     7952.13    442.85 o
  -1   5  15     1797.98     1609.17    109.15 o
   1   5  15     6771.57     6657.07    133.17 o
   3   5  15     1311.03     1400.02    209.13 o
   5   5  15     2525.35     2572.49    109.79 o
   7   5  15        4.83       83.58     83.39 o
  -8   6  15      480.87      512.38     90.01 o
  -6   6  15     8199.32     8031.18    399.46 o
  -4   6  15     1084.28     1100.20     64.61 o
  -2   6  15    12245.04    12684.79    480.23 o
   0   6  15     5765.62     5363.10    317.43 o
   2   6  15      525.15      442.37     64.15 o
   4   6  15     6613.24     6763.80    296.42 o
   6   6  15      142.48      121.38    118.15 o
   8   6  15     1777.11     1770.14    136.95 o
  -7   7  15     2922.16     3075.15    116.69 o
  -5   7  15     7854.67     8305.56    467.33 o
  -3   7  15     8291.01     8524.07    310.30 o
  -1   7  15      452.77      407.70     51.17 o
   1   7  15    13624.19    13581.03    238.05 o
   3   7  15     2514.06     2659.77    138.38 o
   5   7  15      724.38      609.74    107.70 o
   7   7  15    26575.55    27070.92    311.90 o
  -6   8  15    19376.88    20586.96    789.59 o
  -4   8  15     9516.18    10007.57    288.55 o
  -2   8  15    12332.69    12960.22    447.67 o
   0   8  15      561.83      563.81     46.51 o
   2   8  15      817.71      754.89     67.27 o
   4   8  15    17652.10    18746.34    378.86 o
   6   8  15      444.02      640.51    143.22 o
  -5   9  15       51.21      116.81     59.26 o
  -3   9  15    11053.38    11240.13    380.14 o
  -1   9  15     8367.03     8164.35    217.33 o
   1   9  15    18517.01    18442.76    198.69 o
   3   9  15     1947.84     1958.33     77.14 o
   5   9  15      761.97      642.03    116.44 o
  -4  10  15      113.10      174.71     62.67 o
  -2  10  15     2037.65     2234.26    141.31 o
   0  10  15     1236.88     1242.28     64.62 o
   2  10  15      684.76      649.91     58.99 o
   4  10  15     3718.54     3873.49    267.37 o
  -3  11  15       16.61       55.17     56.99 o
  -1  11  15     9921.34    10610.59    331.20 o
   1  11  15       38.75       61.07     56.33 o
  -8   0  16     1600.27     1647.82    133.91 o
  -6   0  16    21231.34    22228.52    249.40 o
  -4   0  16     5198.61     5226.60    265.17 o
   0   0  16    49232.04    49443.80    303.73 o
   2   0  16      234.93      256.81     80.92 o
  -9   1  16     1600.49     1569.37    106.43 o
  -7   1  16    18742.51    18541.46    240.29 o
  -5   1  16     1052.00     1092.52     45.54 o
  -3   1  16    13853.70    13414.19    969.03 o
   1   1  16      210.26      241.47     54.04 o
   3   1  16    20366.55    19758.60    204.20 o
  -8   2  16     2351.74     2238.90     94.76 o
  -6   2  16      514.53      615.17     59.39 o
  -4   2  16     4205.09     3984.83    174.47 o
  -2   2  16     1222.98     1161.73     89.47 o
   0   2  16    20556.48    20796.11    220.15 o
   2   2  16       77.56       83.77     66.86 o
   4   2  16      849.73      641.84     75.03 o
  -9   3  16      783.84      998.24    245.51 o
  -7   3  16      285.18      197.86     55.83 o
  -5   3  16     1152.42     1255.45     79.19 o
  -3   3  16       39.26       55.59     52.12 o
  -1   3  16     3246.79     3189.09    145.50 o
   1   3  16     5591.38     5965.38    140.37 o
   3   3  16        9.91       97.25     80.73 o
   5   3  16     8928.97     8859.65    162.79 o
  -8   4  16     7828.02     7648.41    319.64 o
  -6   4  16      125.22      150.28     62.59 o
  -4   4  16      125.15      104.80     52.38 o
  -2   4  16     9628.92     9679.60    359.38 o
   0   4  16     2111.25     1881.67     67.26 o
   2   4  16    11212.46    11516.48    192.61 o
   4   4  16     1718.08     1543.91    121.00 o
   6   4  16       19.46       55.47     95.54 o
  -7   5  16     2915.99     2903.01    138.00 o
  -5   5  16    18843.70    19179.57    181.60 o
  -3   5  16     4384.68     4497.74    113.12 o
  -1   5  16     6685.76     6776.10    300.82 o
   1   5  16     9844.17    10132.66    398.80 o
   3   5  16     5410.42     5192.09    150.63 o
   5   5  16    20628.75    21442.13    256.43 o
   7   5  16       44.24       52.24    104.85 o
  -8   6  16    15834.32    15931.97    190.61 o
  -6   6  16     3548.28     3387.13    109.13 o
  -4   6  16     3928.33     3786.13    154.47 o
  -2   6  16     7344.58     7450.16    294.43 o
   0   6  16     2955.09     2847.14    138.29 o
   2   6  16      947.44      938.69     63.45 o
   4   6  16     1292.08     1503.64    136.95 o
   6   6  16     1462.31     1405.44    134.10 o
  -7   7  16       98.65       69.12     86.57 o
  -5   7  16      470.83      484.60     51.99 o
  -3   7  16      310.02      307.28     54.37 o
  -1   7  16      325.21      338.62     46.89 o
   1   7  16     4252.80     4380.92     85.40 o
   3   7  16     7372.51     7400.08    127.39 o
   5   7  16     3265.48     3003.87    150.82 o
  -6   8  16      105.79      157.29     63.86 o
  -4   8  16      586.68      574.92     60.51 o
  -2   8  16      161.35      183.76     51.05 o
   0   8  16       69.39       75.64     47.67 o
   2   8  16     1573.23     1551.69     94.47 o
   4   8  16       82.12      122.31     67.32 o
   6   8  16       55.65      224.71    131.83 o
  -5   9  16     5505.63     5557.62    122.99 o
  -3   9  16     2990.76     2679.29    134.85 o
  -1   9  16      295.27      333.67     58.53 o
   1   9  16     2812.45     2571.40     89.68 o
   3   9  16     6467.33     6630.98    131.42 o
  -4  10  16      271.95      274.50     63.62 o
  -2  10  16     8479.65     9140.23    295.72 o
   0  10  16     8277.11     8339.07    187.07 o
   2  10  16     3065.82     3080.75     82.16 o
  -9   1  17      915.05      897.17    122.33 o
  -7   1  17      181.72      184.67     62.04 o
  -5   1  17        1.58       70.39     48.08 o
  -3   1  17     7523.65     7485.67    619.52 o
   1   1  17    15772.34    16797.66    200.02 o
   3   1  17      398.06      394.72     76.17 o
  -8   2  17      279.81      349.32     79.34 o
  -6   2  17    17927.41    19087.50    568.73 o
  -4   2  17     7498.22     7451.19    278.66 o
  -2   2  17    11910.00    12432.80    175.89 o
   0   2  17      547.31      383.89     78.26 o
   2   2  17      736.74      664.26     80.73 o
   4   2  17    16348.51    15847.91    203.82 o
  -7   3  17    10286.41     9953.62    139.73 o
  -5   3  17     8237.33     8118.55    124.17 o
  -3   3  17     1055.77      957.12     74.99 o
  -1   3  17     3328.51     3513.92    189.10 o
   1   3  17     8162.41     8291.32    171.71 o
   3   3  17     3895.07     3827.11    126.70 o
   5   3  17     9203.30     8549.65    171.14 o
  -8   4  17      429.51      371.44     73.93 o
  -6   4  17    17567.70    17794.31    181.85 o
  -4   4  17     4041.79     3671.48    194.32 o
  -2   4  17     6559.89     6729.65    212.89 o
   0   4  17      771.23      832.78    119.29 o
   2   4  17      540.07      559.02    102.19 o
   4   4  17     7045.96     6730.50    168.87 o
   6   4  17      866.19      850.41    126.32 o
  -7   5  17     1233.52     1424.80    222.15 o
  -5   5  17     1468.70     1281.23     80.03 o
  -3   5  17     2069.87     2235.36     65.18 o
  -1   5  17        2.49      102.36     46.32 o
   1   5  17     4252.68     4233.00     91.76 o
   3   5  17      706.06      622.85    103.14 o
   5   5  17      730.92      818.30    119.48 o
   7   5  17      588.22      512.87    130.50 o
  -6   6  17      370.23      289.37     81.35 o
  -4   6  17     9050.88     9241.62    202.36 o
  -2   6  17        7.66       38.17     46.25 o
   0   6  17        8.66       73.36     47.68 o
   2   6  17    12661.00    12291.11    357.77 o
   4   6  17      217.13      128.60     87.19 o
   6   6  17     2626.62     2485.50    147.78 o
  -5   7  17     8898.47     8688.54    210.35 o
  -3   7  17     3217.49     3327.84    145.39 o
  -1   7  17    33281.80    34126.30   1285.47 o
   1   7  17     6073.67     5859.27    208.86 o
   3   7  17    14599.94    14124.50    249.97 o
   5   7  17     1507.90     1512.95    135.43 o
  -4   8  17    11011.43    11614.02    509.79 o
  -2   8  17      268.00      218.14     50.89 o
   0   8  17      239.89      206.50     54.28 o
   2   8  17    19268.30    19157.25    190.59 o
   4   8  17     5271.34     5314.80    188.05 o
  -3   9  17        9.63       65.47     54.67 o
  -1   9  17     6963.15     7019.59    352.64 o
   1   9  17       45.69       79.90     61.73 o
   3   9  17     2067.88     1849.89     85.25 o
  -2  10  17     1305.77     1456.23     77.01 o
   0  10  17     2757.10     2754.32    147.86 o
  -8   0  18    10650.92    10589.71    211.22 o
  -6   0  18      152.61       88.33     97.63 o
  -4   0  18      945.64      935.88    104.28 o
   0   0  18     8173.65     8973.05    163.17 o
  -7   1  18     1481.22     1862.98    220.53 o
  -5   1  18    23297.35    25293.39   1033.90 o
  -3   1  18       48.89       63.83     58.80 o
  -1   1  18      555.80      604.61     94.79 o
   1   1  18     6795.73     6670.29    148.35 o
  -8   2  18     6124.13     6591.13    184.16 o
  -6   2  18      893.52      896.55     85.69 o
  -4   2  18     8017.04     8430.04    320.16 o
  -2   2  18     2045.65     1983.27    104.66 o
   0   2  18      279.15      314.75     89.47 o
   2   2  18      511.54      461.58    100.10 o
  -7   3  18     1089.08     1012.67     99.83 o
  -5   3  18        1.79       93.05     73.95 o
  -3   3  18     6326.21     6556.66    540.79 o
  -1   3  18       81.02      201.73     92.32 o
   1   3  18      969.08      935.88    111.50 o
   3   3  18     3233.55     3452.53    128.41 o
  -6   4  18     6998.30     7329.83    135.00 o
  -4   4  18     2474.08     2406.06     85.29 o
  -2   4  18     1555.44     1581.52     53.97 o
   0   4  18    10409.45    10955.75    204.77 o
   2   4  18      902.98      726.18     97.25 o
   4   4  18     3201.24     2822.47    127.84 o
  -7   5  18     3998.26     3999.13    113.30 o
  -5   5  18     2600.21     2232.16    154.81 o
  -3   5  18    11797.44    11993.39    438.10 o
  -1   5  18     1404.05     1469.90     69.04 o
   1   5  18     1130.26     1020.22    102.95 o
   3   5  18    18860.36    20136.22    275.43 o
   5   5  18     4892.24     4950.86    163.74 o
  -6   6  18     1970.75     1881.37    114.46 o
  -4   6  18     5669.89     6090.05    208.31 o
  -2   6  18    11217.03    11733.28    416.99 o
   0   6  18    24094.81    24611.03    872.38 o
   2   6  18     5257.77     5413.39    165.64 o
   4   6  18     2175.10     2237.80    134.48 o
  -5   7  18      953.14     1086.11     99.22 o
  -3   7  18     2875.62     2844.87    149.34 o
  -1   7  18       18.13       29.13     54.79 o
   1   7  18      193.15      195.28     62.26 o
   3   7  18     1035.53      937.21    137.14 o
  -4   8  18      789.28      788.99     68.50 o
  -2   8  18      333.61      407.51     66.40 o
   0   8  18      219.73      249.52     60.17 o
   2   8  18      272.96      347.31     71.21 o
  -1   9  18      904.04      861.32     71.48 o
   1   9  18       13.59       54.77     58.50 o
  -7   1  19     3379.16     3783.99    144.36 o
  -5   1  19      785.91      688.95    115.11 o
  -3   1  19      662.86      601.71     75.54 o
  -1   1  19     2626.96     2878.31    129.74 o
   1   1  19      131.43      105.61     84.34 o
  -6   2  19     5531.25     5888.61    202.20 o
  -4   2  19    15898.29    15223.92    223.19 o
  -2   2  19     1746.41     1678.63     87.16 o
   0   2  19      365.75      486.08    131.64 o
   2   2  19    14900.73    15924.08    215.02 o
  -7   3  19     4158.81     4213.81    119.40 o
  -5   3  19      214.99      150.37     69.81 o
  -3   3  19      924.19      657.04     83.96 o
  -1   3  19    19583.40    22086.06    271.25 o
   1   3  19     9462.41     9915.39    192.23 o
   3   3  19     3445.42     3802.04    131.83 o
  -6   4  19      696.23      692.27    153.38 o
  -4   4  19     7283.27     7452.33    186.91 o
  -2   4  19      264.67      222.83     83.48 o
   0   4  19       26.67       71.80    103.90 o
   2   4  19     7003.77     7538.17    176.84 o
   4   4  19     1111.63      968.75    133.53 o
  -5   5  19      101.11      121.73     83.01 o
  -3   5  19     3587.85     4010.19    168.66 o
  -1   5  19       85.31      127.62     78.71 o
   1   5  19     2581.57     2781.25    138.66 o
   3   5  19       12.39       79.21     92.32 o
   5   5  19     4912.59     4711.71    160.51 o
  -4   6  19      329.84      370.83     81.38 o
  -2   6  19     1671.01     1632.64     68.91 o
   0   6  19     2150.14     2308.95     99.58 o
   2   6  19      775.47      760.56    133.34 o
   4   6  19    11192.79    11450.76    229.08 o
  -3   7  19     4035.31     4331.70    176.21 o
  -1   7  19      574.55      505.86     59.23 o
   1   7  19     9327.26     9793.53    207.81 o
   3   7  19     2080.67     2106.17    143.60 o
  -2   8  19     7452.22     7639.40    243.65 o
   0   8  19     2663.71     2716.31     90.88 o
   0   0  20     4422.44     4906.41    138.47 o
  -3   1  20    23546.95    23856.96    271.44 o
  -1   1  20     1142.12     1156.42    115.87 o
   1   1  20      390.77      371.35    101.62 o
  -6   2  20      701.19      592.83    130.50 o
  -4   2  20     9388.42     9414.87    190.71 o
  -2   2  20        6.08       52.08     72.73 o
   0   2  20     2486.07     2721.79    128.60 o
   2   2  20       52.58       66.67     95.92 o
  -5   3  20     5404.08     5618.76    411.91 o
  -3   3  20     4464.59     4431.99    112.30 o
  -1   3  20       57.85      186.15    107.89 o
   1   3  20     3342.70     3678.57    140.37 o
   3   3  20        0.48      127.46    101.24 o
  -4   4  20      111.20       79.09     68.72 o
  -2   4  20    23054.12    24394.61   1014.52 o
   0   4  20     9798.60    10500.63    217.87 o
   2   4  20    11725.85    12856.39    228.51 o
   4   4  20       22.30       47.11    111.31 o
  -3   5  20     2034.61     1904.03     80.06 o
  -1   5  20     1599.29     1611.89     95.81 o
   1   5  20     4013.39     4405.32    155.95 o
   3   5  20     1890.76     2093.25    155.38 o
  -2   6  20     3609.71     3780.08     93.97 o
   0   6  20     3940.02     4035.17    294.99 o
   2   6  20     5596.34     6183.06    188.81 o
  -3   1  21     3178.92     3349.58    154.62 o
  -1   1  21     4975.59     5502.47    162.79 o
  -4   2  21     2850.02     2834.24    162.22 o
  -2   2  21     3242.18     3787.48    342.38 o
   0   2  21     1693.07     1730.82    136.38 o
  -3   3  21     3817.28     3908.88    389.68 o
  -1   3  21     3054.59     3465.64    150.25 o
   1   3  21     2958.63     3140.06    137.33 o
  -2   4  21     4785.56     5546.20    187.86 o
   0   4  21     3158.03     3307.79    159.37 o
   2   4  21     1513.84     1334.40    156.90 o
  -1   5  21      795.25      935.07    116.63 o
   1   5  21     1292.75     1638.13    158.04 o
  -2   0  22    20842.12    24246.93    293.47 o
  -1   1  22     3838.60     4178.14    151.58 o
  -2   2  22      263.86      354.56     96.56 o
   0   2  22      315.23      332.98    109.98 o
 
